# Supplementary material for: 11-(4-Meth­oxy­phen­yl)-3,3-dimethyl-2,3,4,5,10,11-hexa­hydro-1H-dibenzo[b,e][1,4]diazepin-1-one monohydrate
Source: Acta Crystallogr Sect E Struct Rep Online. 2012 Apr 25;68(Pt 5):o1508–9. doi: 10.1107/S1600536812016194 (PMC3344616; doi:10.1107/S1600536812016194)
Supplement: Supplementary file 1 [file e-68-o1508-sup1.cif]

##############################################################################
#                                                                            #
# This CIF contains the data in a paper accepted for publication in          #
# Acta Crystallographica Section E. It conforms to the requirements of       #
# Notes for Authors for Acta Crystallographica Section E, and has been       #
# peer reviewed under the auspices of the IUCr Commission on Journals.       #
#                                                                            #
# Full details of the Crystallographic Information File format               #
# are given in the paper "The Crystallographic Information File (CIF):       #
# a New Standard Archive File for Crystallography" by S. R. Hall, F. H.      #
# Allen and I. D. Brown [Acta Cryst. (1991), A47, 655-685].                  #
#                                                                            #
# The current version of the core CIF dictionary is obtainable from          #
# ftp://ftp.iucr.org/pub/cif_core.dic.                                       #
#                                                                            #
# Software is freely available for graphical display of the structure(s)     #
# in this CIF. For information consult the CIF software page                 #
# http://www.iucr.org/resources/cif/software.                                #
#                                                                            #
# This file may be used for bona fide research purposes within the           #
# scientific community so long as proper attribution is given to the journal # 
# article from which it was obtained.                                        #
#                                                                            #
##############################################################################
data_I
_audit_creation_method     SHELXL-97
_chemical_name_systematic
;
11-(4-Methoxyphenyl)-3,3-dimethyl-2,3,4,5,10,11-hexahydro-1<i>H</i>-
dibenzo[<i>b</i>,<i>e</i>][1,4]diazepin-1-one monohydrate
;
_chemical_name_common     ?
_chemical_formula_moiety     'C22 H24 N2 O2, H2 O'
_chemical_formula_sum     'C22 H26 N2 O3'
_chemical_formula_iupac     'C22 H24 N2 O2, H2 O'
_chemical_formula_weight     366.45
_chemical_melting_point     ?
_symmetry_cell_setting     monoclinic
_symmetry_space_group_name_H-M     'P 21/c'
_symmetry_space_group_name_Hall     '-P 2ybc'
loop_
    _symmetry_equiv_pos_as_xyz
    'x, y, z'
    '-x, y+1/2, -z+1/2'
    '-x, -y, -z'
    'x, -y-1/2, z-1/2'
_cell_length_a     10.684(7)
_cell_length_b     16.973(12)
_cell_length_c     11.174(8)
_cell_angle_alpha     90.00
_cell_angle_beta     101.490(9)
_cell_angle_gamma     90.00
_cell_volume     1986(2)
_cell_formula_units_Z     4
_cell_measurement_reflns_used     2566
_cell_measurement_theta_min     2.21
_cell_measurement_theta_max     21.44
_cell_measurement_temperature     296(2)
_exptl_crystal_description     'rectangular tablet'
_exptl_crystal_colour     'light yellow'
_exptl_crystal_size_max     0.035
_exptl_crystal_size_mid     0.023
_exptl_crystal_size_min     0.012
_exptl_crystal_density_diffrn     1.226
_exptl_crystal_density_meas     ?
_exptl_crystal_density_method     'not measured'
_exptl_crystal_F_000     784
_exptl_absorpt_coefficient_mu     0.082
_exptl_absorpt_correction_type     multi-scan
_exptl_absorpt_process_details     '(SADABS; Bruker, 2004)'
_exptl_absorpt_correction_T_min     0.2436
_exptl_absorpt_correction_T_max     0.3225
_exptl_special_details     ?
_diffrn_ambient_temperature     296(2)
_diffrn_radiation_type     MoK\a
_diffrn_radiation_wavelength     0.71073
_diffrn_radiation_source     'fine-focus sealed tube'
_diffrn_radiation_monochromator     graphite
_diffrn_measurement_device_type     'Bruker APEXII CCD'
_diffrn_measurement_method     '\f and \w scans'
_diffrn_detector_area_resol_mean     ?
_diffrn_reflns_number     22692
_diffrn_reflns_av_R_equivalents     0.0870
_diffrn_reflns_av_sigmaI/netI     0.0824
_diffrn_reflns_theta_min     1.94
_diffrn_reflns_theta_max     27.51
_diffrn_reflns_theta_full     27.51
_diffrn_measured_fraction_theta_max     0.991
_diffrn_measured_fraction_theta_full     0.991
_diffrn_reflns_limit_h_min     -13
_diffrn_reflns_limit_h_max     13
_diffrn_reflns_limit_k_min     -21
_diffrn_reflns_limit_k_max     22
_diffrn_reflns_limit_l_min     -14
_diffrn_reflns_limit_l_max     14
_diffrn_standards_number     0
_diffrn_standards_interval_count     ?
_diffrn_standards_interval_time     ?
_diffrn_standards_decay_%     .
_refine_special_details
;
Refinement of <i>F</i>^2^ against ALL reflections. The weighted <i>R</i>-factor
<i>wR</i> and goodness of fit <i>S</i> are based on <i>F</i>^2^, conventional
<i>R</i>-factors <i>R</i> are based on <i>F</i>, with <i>F</i> set to zero for
negative <i>F</i>^2^. The threshold expression of <i>F</i>^2^ >
\s(<i>F</i>^2^) is used only for calculating <i>R</i>-factors(gt) <i>etc</i>.
and is not relevant to the choice of reflections for refinement.
<i>R</i>-factors based on <i>F</i>^2^ are statistically about twice as large
as those based on <i>F</i>, and <i>R</i>- factors based on ALL data will be
even larger.
;
_reflns_number_total     4529
_reflns_number_gt     2187
_reflns_threshold_expression     I>2sigma(I)
_refine_ls_structure_factor_coef     Fsqd
_refine_ls_matrix_type     full
_refine_ls_R_factor_all     0.1067
_refine_ls_R_factor_gt     0.0430
_refine_ls_wR_factor_gt     0.0890
_refine_ls_wR_factor_ref     0.1058
_refine_ls_goodness_of_fit_ref     0.829
_refine_ls_restrained_S_all     0.829
_refine_ls_number_reflns     4529
_refine_ls_number_parameters     257
_refine_ls_number_restraints     0
_refine_ls_hydrogen_treatment     mixed
_refine_ls_weighting_scheme     calc
_refine_ls_weighting_details
         'calc w=1/[\s^2^(Fo^2^)+(0.0442P)^2^+0.0000P] where P=(Fo^2^+2Fc^2^)/3'
_atom_sites_solution_hydrogens     geom
_atom_sites_solution_primary     direct
_atom_sites_solution_secondary     difmap
_refine_ls_shift/su_max     0.000
_refine_ls_shift/su_mean     0.000
_refine_diff_density_max     0.190
_refine_diff_density_min     -0.162
_refine_ls_extinction_method     'SHELXL97 (Sheldrick, 2008)'
_refine_ls_extinction_coef     0.0082(9)
_refine_ls_extinction_expression
                                  'Fc^*^=kFc[1+0.001xFc^2^\l^3^/sin(2\q)]^-1/4^'
loop_
    _atom_type_symbol
    _atom_type_description
    _atom_type_scat_dispersion_real
    _atom_type_scat_dispersion_imag
    _atom_type_scat_source
    'C' 'C' 0.0033 0.0016
                         'International Tables Vol C Tables 4.2.6.8 and 6.1.1.4'
    'H' 'H' 0.0000 0.0000
                         'International Tables Vol C Tables 4.2.6.8 and 6.1.1.4'
    'N' 'N' 0.0061 0.0033
                         'International Tables Vol C Tables 4.2.6.8 and 6.1.1.4'
    'O' 'O' 0.0106 0.0060
                         'International Tables Vol C Tables 4.2.6.8 and 6.1.1.4'
_computing_data_collection     'APEX2 (Bruker, 2004)'
_computing_cell_refinement     'SAINT (Bruker, 2004)'
_computing_data_reduction     'SAINT (Bruker, 2004)'
_computing_structure_solution     'SHELXS97 (Sheldrick, 2008)'
_computing_structure_refinement     'SHELXL97 (Sheldrick, 2008)'
_computing_molecular_graphics     'SHELXTL (Sheldrick, 2008)'
_computing_publication_material     'SHELXTL (Sheldrick, 2008)'
loop_
    _atom_site_type_symbol
    _atom_site_label
    _atom_site_fract_x
    _atom_site_fract_y
    _atom_site_fract_z
    _atom_site_U_iso_or_equiv
    _atom_site_adp_type
    _atom_site_calc_flag
    _atom_site_refinement_flags
    _atom_site_occupancy
    _atom_site_symmetry_multiplicity
    _atom_site_disorder_assembly
    _atom_site_disorder_group
    N N1 0.69308(13) -0.00644(8) 0.04879(12) 0.0381(4) Uani d . 1 1 . .
    H H1A 0.6703 -0.0509 0.0142 0.046 Uiso calc R 1 1 . .
    N N2 0.68575(13) 0.12181(9) 0.21811(13) 0.0341(4) Uani d . 1 1 . .
    H H2C 0.6841(17) 0.1561(10) 0.2848(17) 0.053(6) Uiso d . 1 1 . .
    O O1 0.68552(12) 0.26436(7) -0.07109(11) 0.0459(4) Uani d . 1 1 . .
    O O2 1.28931(13) 0.17001(10) 0.27104(13) 0.0787(5) Uani d . 1 1 . .
    O O1W 1.41964(16) 0.15384(8) 0.07513(13) 0.0520(4) Uani d . 1 1 . .
    H H1C 1.371(2) 0.1659(14) 0.140(2) 0.104(9) Uiso d . 1 1 . .
    H H1B 1.506(3) 0.1427(15) 0.120(2) 0.124(11) Uiso d . 1 1 . .
    C C1 0.66212(16) 0.19349(11) -0.09321(15) 0.0346(4) Uani d . 1 1 . .
    C C2 0.59266(18) 0.16858(11) -0.21814(15) 0.0425(5) Uani d . 1 1 . .
    H H2A 0.6057 0.2081 -0.2772 0.051 Uiso calc R 1 1 . .
    H H2B 0.5019 0.1661 -0.2186 0.051 Uiso calc R 1 1 . .
    C C3 0.63682(17) 0.08909(11) -0.25676(15) 0.0401(5) Uani d . 1 1 . .
    C C4 0.61823(18) 0.03053(10) -0.15837(15) 0.0398(5) Uani d . 1 1 . .
    H H4A 0.5275 0.0210 -0.1658 0.048 Uiso calc R 1 1 . .
    H H4B 0.6577 -0.0190 -0.1732 0.048 Uiso calc R 1 1 . .
    C C5 0.67258(15) 0.05645(10) -0.02950(15) 0.0318(4) Uani d . 1 1 . .
    C C6 0.69591(15) 0.13400(10) 0.00061(15) 0.0307(4) Uani d . 1 1 . .
    C C7 0.77701(19) 0.09265(13) -0.26960(18) 0.0574(6) Uani d . 1 1 . .
    H H7A 0.8292 0.1086 -0.1933 0.086 Uiso calc R 1 1 . .
    H H7B 0.7859 0.1300 -0.3318 0.086 Uiso calc R 1 1 . .
    H H7C 0.8036 0.0416 -0.2917 0.086 Uiso calc R 1 1 . .
    C C8 0.5557(2) 0.06348(13) -0.37901(17) 0.0596(6) Uani d . 1 1 . .
    H H8A 0.4676 0.0610 -0.3724 0.089 Uiso calc R 1 1 . .
    H H8B 0.5832 0.0125 -0.4005 0.089 Uiso calc R 1 1 . .
    H H8C 0.5655 0.1009 -0.4410 0.089 Uiso calc R 1 1 . .
    C C9 0.74429(16) -0.01265(10) 0.17528(15) 0.0361(4) Uani d . 1 1 . .
    C C10 0.74023(16) 0.04797(10) 0.25838(15) 0.0349(4) Uani d . 1 1 . .
    C C11 0.74741(16) 0.16327(10) 0.12753(15) 0.0322(4) Uani d . 1 1 . .
    H H11A 0.7198 0.2183 0.1283 0.039 Uiso calc R 1 1 . .
    C C12 0.79555(19) -0.08505(11) 0.21730(17) 0.0506(5) Uani d . 1 1 . .
    H H12A 0.7985 -0.1254 0.1617 0.061 Uiso calc R 1 1 . .
    C C13 0.8421(2) -0.09834(13) 0.33978(19) 0.0606(6) Uani d . 1 1 . .
    H H13A 0.8757 -0.1473 0.3666 0.073 Uiso calc R 1 1 . .
    C C14 0.8386(2) -0.03852(13) 0.42190(18) 0.0567(6) Uani d . 1 1 . .
    H H14A 0.8694 -0.0469 0.5048 0.068 Uiso calc R 1 1 . .
    C C15 0.78916(18) 0.03402(11) 0.38124(16) 0.0451(5) Uani d . 1 1 . .
    H H15A 0.7886 0.0744 0.4374 0.054 Uiso calc R 1 1 . .
    C C16 0.89251(16) 0.16503(10) 0.16580(15) 0.0319(4) Uani d . 1 1 . .
    C C17 0.94955(17) 0.19550(11) 0.27789(16) 0.0423(5) Uani d . 1 1 . .
    H H17A 0.8978 0.2149 0.3290 0.051 Uiso calc R 1 1 . .
    C C18 1.08113(18) 0.19834(11) 0.31741(17) 0.0439(5) Uani d . 1 1 . .
    H H18A 1.1167 0.2191 0.3936 0.053 Uiso calc R 1 1 . .
    C C19 1.15759(18) 0.17016(13) 0.24243(18) 0.0508(5) Uani d . 1 1 . .
    C C20 1.1030(2) 0.14011(16) 0.1304(2) 0.0809(9) Uani d . 1 1 . .
    H H20A 1.1548 0.1213 0.0791 0.097 Uiso calc R 1 1 . .
    C C21 0.97209(19) 0.13747(14) 0.09301(18) 0.0625(7) Uani d . 1 1 . .
    H H21A 0.9370 0.1166 0.0168 0.075 Uiso calc R 1 1 . .
    C C22 1.35131(19) 0.19213(14) 0.38866(18) 0.0643(7) Uani d . 1 1 . .
    H H22A 1.4421 0.1892 0.3946 0.096 Uiso calc R 1 1 . .
    H H22B 1.3265 0.1572 0.4474 0.096 Uiso calc R 1 1 . .
    H H22C 1.3278 0.2451 0.4046 0.096 Uiso calc R 1 1 . .
loop_
    _atom_site_aniso_label
    _atom_site_aniso_U_11
    _atom_site_aniso_U_22
    _atom_site_aniso_U_33
    _atom_site_aniso_U_12
    _atom_site_aniso_U_13
    _atom_site_aniso_U_23
    N1 0.0504(10) 0.0309(9) 0.0314(9) -0.0015(7) 0.0045(7) -0.0035(7)
    N2 0.0364(9) 0.0381(9) 0.0299(8) -0.0002(7) 0.0113(7) -0.0040(7)
    O1 0.0576(9) 0.0375(8) 0.0420(8) -0.0038(7) 0.0082(6) 0.0037(6)
    O2 0.0309(8) 0.1414(15) 0.0598(11) 0.0007(9) -0.0007(7) -0.0285(10)
    O1W 0.0470(9) 0.0548(9) 0.0536(10) -0.0013(7) 0.0083(8) -0.0027(7)
    C1 0.0310(10) 0.0394(11) 0.0342(11) -0.0007(8) 0.0083(8) 0.0025(9)
    C2 0.0436(12) 0.0475(12) 0.0343(11) -0.0036(9) 0.0031(9) 0.0068(9)
    C3 0.0414(11) 0.0503(12) 0.0273(10) -0.0052(9) 0.0034(8) -0.0031(9)
    C4 0.0459(11) 0.0398(11) 0.0315(10) -0.0048(9) 0.0026(8) -0.0033(8)
    C5 0.0302(10) 0.0372(11) 0.0277(10) -0.0007(8) 0.0050(8) 0.0011(8)
    C6 0.0273(9) 0.0363(11) 0.0285(10) 0.0012(8) 0.0055(7) 0.0005(8)
    C7 0.0547(14) 0.0787(16) 0.0417(12) -0.0058(12) 0.0164(10) -0.0086(11)
    C8 0.0718(15) 0.0698(15) 0.0315(11) -0.0090(12) -0.0035(10) -0.0008(10)
    C9 0.0406(11) 0.0384(11) 0.0289(10) -0.0023(9) 0.0057(8) 0.0017(8)
    C10 0.0337(10) 0.0414(11) 0.0301(10) -0.0037(8) 0.0075(8) 0.0003(9)
    C11 0.0325(10) 0.0330(10) 0.0317(10) 0.0009(8) 0.0076(8) -0.0014(8)
    C12 0.0680(15) 0.0400(12) 0.0413(12) 0.0052(10) 0.0053(10) 0.0018(10)
    C13 0.0780(17) 0.0504(14) 0.0476(14) 0.0080(12) -0.0010(12) 0.0123(11)
    C14 0.0714(16) 0.0598(15) 0.0342(12) -0.0066(12) -0.0011(10) 0.0102(11)
    C15 0.0541(13) 0.0500(13) 0.0298(11) -0.0085(10) 0.0052(9) -0.0001(9)
    C16 0.0310(10) 0.0342(10) 0.0300(10) 0.0004(8) 0.0049(8) -0.0010(8)
    C17 0.0358(11) 0.0522(12) 0.0390(12) -0.0019(9) 0.0077(9) -0.0100(9)
    C18 0.0419(12) 0.0506(12) 0.0367(11) -0.0049(10) 0.0019(9) -0.0064(9)
    C19 0.0284(11) 0.0751(15) 0.0464(13) -0.0006(10) 0.0017(9) -0.0082(11)
    C20 0.0339(13) 0.153(3) 0.0556(15) 0.0073(14) 0.0094(11) -0.0419(15)
    C21 0.0357(12) 0.1076(19) 0.0418(13) 0.0026(12) 0.0020(10) -0.0293(12)
    C22 0.0390(13) 0.0911(18) 0.0553(15) -0.0085(12) -0.0084(11) 0.0041(13)
_geom_special_details
;
All e.s.d.'s (except the e.s.d. in the dihedral angle between two l.s. planes)
are estimated using the full covariance matrix. The cell e.s.d.'s are taken
into account individually in the estimation of e.s.d.'s in distances, angles
and torsion angles; correlations between e.s.d.'s in cell parameters are only
used when they are defined by crystal symmetry. An approximate (isotropic)
treatment of cell e.s.d.'s is used for estimating e.s.d.'s involving l.s.
planes.
;
loop_
    _geom_bond_atom_site_label_1
    _geom_bond_atom_site_label_2
    _geom_bond_site_symmetry_2
    _geom_bond_distance
    _geom_bond_publ_flag
    N1 C5 . 1.370(2) ?
    N1 C9 . 1.414(2) ?
    N1 H1A . 0.8600 ?
    N2 C10 . 1.417(2) ?
    N2 C11 . 1.490(2) ?
    N2 H2C . 0.949(19) ?
    O1 C1 . 1.243(2) ?
    O2 C19 . 1.380(2) ?
    O2 C22 . 1.400(2) ?
    O1W H1C . 1.00(3) ?
    O1W H1B . 0.97(3) ?
    C1 C6 . 1.449(2) ?
    C1 C2 . 1.505(2) ?
    C2 C3 . 1.520(3) ?
    C2 H2A . 0.9700 ?
    C2 H2B . 0.9700 ?
    C3 C4 . 1.524(2) ?
    C3 C8 . 1.528(2) ?
    C3 C7 . 1.534(3) ?
    C4 C5 . 1.507(2) ?
    C4 H4A . 0.9700 ?
    C4 H4B . 0.9700 ?
    C5 C6 . 1.369(2) ?
    C6 C11 . 1.500(2) ?
    C7 H7A . 0.9600 ?
    C7 H7B . 0.9600 ?
    C7 H7C . 0.9600 ?
    C8 H8A . 0.9600 ?
    C8 H8B . 0.9600 ?
    C8 H8C . 0.9600 ?
    C9 C12 . 1.389(2) ?
    C9 C10 . 1.392(2) ?
    C10 C15 . 1.388(2) ?
    C11 C16 . 1.524(2) ?
    C11 H11A . 0.9800 ?
    C12 C13 . 1.378(3) ?
    C12 H12A . 0.9300 ?
    C13 C14 . 1.374(3) ?
    C13 H13A . 0.9300 ?
    C14 C15 . 1.380(3) ?
    C14 H14A . 0.9300 ?
    C15 H15A . 0.9300 ?
    C16 C21 . 1.371(2) ?
    C16 C17 . 1.380(2) ?
    C17 C18 . 1.388(3) ?
    C17 H17A . 0.9300 ?
    C18 C19 . 1.368(3) ?
    C18 H18A . 0.9300 ?
    C19 C20 . 1.369(3) ?
    C20 C21 . 1.378(3) ?
    C20 H20A . 0.9300 ?
    C21 H21A . 0.9300 ?
    C22 H22A . 0.9600 ?
    C22 H22B . 0.9600 ?
    C22 H22C . 0.9600 ?
loop_
    _geom_angle_atom_site_label_1
    _geom_angle_atom_site_label_2
    _geom_angle_atom_site_label_3
    _geom_angle_site_symmetry_1
    _geom_angle_site_symmetry_3
    _geom_angle
    _geom_angle_publ_flag
    C5 N1 C9 . . 132.62(15) ?
    C5 N1 H1A . . 113.7 ?
    C9 N1 H1A . . 113.7 ?
    C10 N2 C11 . . 115.11(14) ?
    C10 N2 H2C . . 111.4(11) ?
    C11 N2 H2C . . 108.9(11) ?
    C19 O2 C22 . . 119.15(16) ?
    H1C O1W H1B . . 104(2) ?
    O1 C1 C6 . . 121.29(16) ?
    O1 C1 C2 . . 119.90(16) ?
    C6 C1 C2 . . 118.76(16) ?
    C1 C2 C3 . . 112.89(15) ?
    C1 C2 H2A . . 109.0 ?
    C3 C2 H2A . . 109.0 ?
    C1 C2 H2B . . 109.0 ?
    C3 C2 H2B . . 109.0 ?
    H2A C2 H2B . . 107.8 ?
    C2 C3 C4 . . 106.36(15) ?
    C2 C3 C8 . . 110.71(15) ?
    C4 C3 C8 . . 109.11(16) ?
    C2 C3 C7 . . 110.83(15) ?
    C4 C3 C7 . . 111.29(16) ?
    C8 C3 C7 . . 108.53(16) ?
    C5 C4 C3 . . 114.71(15) ?
    C5 C4 H4A . . 108.6 ?
    C3 C4 H4A . . 108.6 ?
    C5 C4 H4B . . 108.6 ?
    C3 C4 H4B . . 108.6 ?
    H4A C4 H4B . . 107.6 ?
    C6 C5 N1 . . 126.45(16) ?
    C6 C5 C4 . . 122.15(15) ?
    N1 C5 C4 . . 111.40(15) ?
    C5 C6 C1 . . 119.04(16) ?
    C5 C6 C11 . . 124.43(15) ?
    C1 C6 C11 . . 116.42(16) ?
    C3 C7 H7A . . 109.5 ?
    C3 C7 H7B . . 109.5 ?
    H7A C7 H7B . . 109.5 ?
    C3 C7 H7C . . 109.5 ?
    H7A C7 H7C . . 109.5 ?
    H7B C7 H7C . . 109.5 ?
    C3 C8 H8A . . 109.5 ?
    C3 C8 H8B . . 109.5 ?
    H8A C8 H8B . . 109.5 ?
    C3 C8 H8C . . 109.5 ?
    H8A C8 H8C . . 109.5 ?
    H8B C8 H8C . . 109.5 ?
    C12 C9 C10 . . 119.41(17) ?
    C12 C9 N1 . . 116.87(16) ?
    C10 C9 N1 . . 123.65(16) ?
    C15 C10 C9 . . 118.53(17) ?
    C15 C10 N2 . . 120.98(16) ?
    C9 C10 N2 . . 120.48(16) ?
    N2 C11 C6 . . 110.93(14) ?
    N2 C11 C16 . . 112.42(14) ?
    C6 C11 C16 . . 115.65(14) ?
    N2 C11 H11A . . 105.7 ?
    C6 C11 H11A . . 105.7 ?
    C16 C11 H11A . . 105.7 ?
    C13 C12 C9 . . 121.37(19) ?
    C13 C12 H12A . . 119.3 ?
    C9 C12 H12A . . 119.3 ?
    C14 C13 C12 . . 119.3(2) ?
    C14 C13 H13A . . 120.3 ?
    C12 C13 H13A . . 120.3 ?
    C13 C14 C15 . . 119.93(19) ?
    C13 C14 H14A . . 120.0 ?
    C15 C14 H14A . . 120.0 ?
    C14 C15 C10 . . 121.43(18) ?
    C14 C15 H15A . . 119.3 ?
    C10 C15 H15A . . 119.3 ?
    C21 C16 C17 . . 116.91(17) ?
    C21 C16 C11 . . 122.92(16) ?
    C17 C16 C11 . . 120.17(15) ?
    C16 C17 C18 . . 122.55(17) ?
    C16 C17 H17A . . 118.7 ?
    C18 C17 H17A . . 118.7 ?
    C19 C18 C17 . . 118.93(18) ?
    C19 C18 H18A . . 120.5 ?
    C17 C18 H18A . . 120.5 ?
    C18 C19 C20 . . 119.49(19) ?
    C18 C19 O2 . . 124.40(18) ?
    C20 C19 O2 . . 116.12(18) ?
    C19 C20 C21 . . 120.7(2) ?
    C19 C20 H20A . . 119.6 ?
    C21 C20 H20A . . 119.6 ?
    C16 C21 C20 . . 121.38(19) ?
    C16 C21 H21A . . 119.3 ?
    C20 C21 H21A . . 119.3 ?
    O2 C22 H22A . . 109.5 ?
    O2 C22 H22B . . 109.5 ?
    H22A C22 H22B . . 109.5 ?
    O2 C22 H22C . . 109.5 ?
    H22A C22 H22C . . 109.5 ?
    H22B C22 H22C . . 109.5 ?
loop_
    _geom_hbond_atom_site_label_D
    _geom_hbond_atom_site_label_H
    _geom_hbond_atom_site_label_A
    _geom_hbond_site_symmetry_A
    _geom_hbond_distance_DH
    _geom_hbond_distance_HA
    _geom_hbond_distance_DA
    _geom_hbond_angle_DHA
    _geom_hbond_publ_flag
    N1 H1A O1W 3_755 0.86 2.14 2.994(3) 170 yes
    O1W H1B N2 1_655 0.98(3) 2.04(3) 3.020(3) 178.2(14) yes
    O1W H1C O2 . 0.99(2) 1.85(2) 2.832(3) 170(2) yes
    N2 H2C O1 4_566 0.949(18) 2.099(18) 3.047(3) 177.4(13) yes
data_global
_journal_date_recd_electronic     2012-03-18
_journal_date_accepted     2012-04-13
_journal_name_full     'Acta Crystallographica, Section E'
_journal_year     2012
_journal_volume     68
_journal_issue      5
_journal_page_first     o1508
_journal_page_last     o1509
_journal_paper_category     QO
_journal_paper_doi     10.1107/S1600536812016194
_journal_coeditor_code     FF2060
_publ_contact_author_name     'Craig A. Obafemi'
_publ_contact_author_address
;
Chemistry Department, Obafemi Awolowo University, Ile-ife, Nigeria
;
_publ_contact_author_email     'adeyemi01@yahoo.com'
_publ_contact_author_fax     ?
_publ_contact_author_phone     ?
_publ_section_title
;\
11-(4-Methoxyphenyl)-3,3-dimethyl-2,3,4,5,10,11-hexahydro-1<i>H</i>-\
dibenzo[<i>b</i>,<i>e</i>][1,4]diazepin-1-one monohydrate
;
loop_
    _publ_author_name
    _publ_author_footnote
    _publ_author_address
    'Fadare, Olatomide A.' .
;
Chemistry Department, Obafemi Awolowo University, Ile-ife, Nigeria
;
    'Adelani, Pius O.' .
;
Department of Civil Engineering and Geological Sciences,
and Department of Chemistry and Biochemistry, University of Notre Dame,
Notre Dame, Indiana 46556, USA
;
    'Ikotun, Adebomi A.' .
;
Chemistry and Industrial Chemistry Department, Bowen University, Iwo, Nigeria
;
    'Obafemi, Craig A.' .
;
Chemistry Department, Obafemi Awolowo University, Ile-ife, Nigeria
;
