# Supplementary material for: 11-(4-Meth­oxy­phen­yl)-3,3-dimethyl-2,3,4,5,10,11-hexa­hydro-1H-dibenzo[b,e][1,4]diazepin-1-one monohydrate
Source: Acta Crystallogr Sect E Struct Rep Online. 2012 Apr 25;68(Pt 5):o1508–9. doi: 10.1107/S1600536812016194 (PMC3344616; doi:10.1107/S1600536812016194)
Supplement: Supplementary file 2 [file e-68-o1508-Isup2.hkl]

# 
# h,k,l, Fc-squared, Fo-squared, sigma(Fo-squared) and status flag 
# 
data_I
_shelx_title ' P21C in P2(1)/c' 
_shelx_refln_list_code          4 
_shelx_F_calc_maximum      170.68 
_exptl_crystal_F_000       784.00 
_reflns_d_resolution_high  0.7693 
 
loop_ 
 _symmetry_equiv_pos_as_xyz 
 'x, y, z' 
 '-x, y+1/2, -z+1/2' 
 '-x, -y, -z' 
 'x, -y-1/2, z-1/2' 
 
_cell_length_a    10.6845 
_cell_length_b    16.9733 
_cell_length_c    11.1737 
_cell_angle_alpha  90.000 
_cell_angle_beta  101.490 
_cell_angle_gamma  90.000 
 
_shelx_F_squared_multiplier     1.000 
 
loop_ 
 _refln_index_h 
 _refln_index_k 
 _refln_index_l 
 _refln_F_squared_calc 
 _refln_F_squared_meas 
 _refln_F_squared_sigma 
 _refln_observed_status 
   1   0   0     2537.43     2418.46     62.58 o 
   2   0   0    29130.39    35044.78   1013.51 o 
   3   0   0     7120.14     7130.22    177.34 o 
   4   0   0     1216.91     1299.09     39.34 o 
   5   0   0     1518.64     1659.61     52.75 o 
   6   0   0       29.44       72.96     13.67 o 
   7   0   0      164.97      212.71     21.54 o 
   8   0   0      464.16      539.62     30.91 o 
   9   0   0       52.78       62.87     16.18 o 
  10   0   0       11.05       22.86     15.33 o 
  11   0   0       60.33       75.15     16.90 o 
  12   0   0       37.60       44.78     17.64 o 
  13   0   0        0.10        6.91     15.55 o 
   1   1   0     2870.10     2662.42     83.68 o 
   2   1   0     5923.70     5582.81     91.64 o 
   3   1   0      776.81      737.05     16.07 o 
   4   1   0     3492.30     3619.75     41.53 o 
   5   1   0      337.59      349.72     14.45 o 
   6   1   0      171.62      209.97     14.09 o 
   7   1   0      213.42      215.13     15.35 o 
   8   1   0       51.83       58.35     10.98 o 
   9   1   0       22.91       12.45      8.61 o 
  10   1   0      322.77      265.93     20.29 o 
  11   1   0       21.78       21.32     10.45 o 
  12   1   0       29.11       34.06     12.36 o 
  13   1   0       36.57       29.75     13.94 o 
   0   2   0      283.64      219.00      8.75 o 
   1   2   0     1006.91      869.58     11.18 o 
   2   2   0     4428.24     4028.59     99.59 o 
   3   2   0     2577.44     2381.00     42.91 o 
   4   2   0     1141.35     1034.07     33.04 o 
   5   2   0     1471.78     1416.09     46.50 o 
   6   2   0        9.31       13.31      4.96 o 
   7   2   0       16.64       22.76      7.89 o 
   8   2   0      106.37      121.34     13.26 o 
   9   2   0        0.42       -3.32      8.11 o 
  10   2   0        5.59        6.85      9.15 o 
  11   2   0        6.32        1.34      9.18 o 
  12   2   0        8.98        4.87     10.47 o 
  13   2   0       10.43       19.82     13.59 o 
   1   3   0     1480.70     1330.28     30.99 o 
   2   3   0     4482.57     4194.02     28.82 o 
   3   3   0       25.44       35.64      5.06 o 
   4   3   0      210.97      227.13      9.21 o 
   5   3   0      339.67      312.70     10.45 o 
   6   3   0      146.81      163.78      8.71 o 
   7   3   0       23.18       29.75      8.61 o 
   8   3   0      134.04      133.43     13.88 o 
   9   3   0       31.27       29.90     10.03 o 
  10   3   0        1.05        8.26      8.99 o 
  11   3   0        3.90       15.11     10.12 o 
  12   3   0        0.03        0.74     10.88 o 
  13   3   0        0.86       -9.71     11.28 o 
   0   4   0     4999.51     4505.01    112.19 o 
   1   4   0      561.14      514.62     16.08 o 
   2   4   0      474.51      430.42     11.13 o 
   3   4   0      602.77      535.12     14.73 o 
   4   4   0      125.97      138.36      8.20 o 
   5   4   0      118.00      116.30      8.70 o 
   6   4   0       37.37       35.05      6.18 o 
   7   4   0      158.71      157.68     13.63 o 
   8   4   0        2.07        3.71      8.03 o 
   9   4   0       21.88       11.57      9.22 o 
  10   4   0       72.86       66.17     12.78 o 
  11   4   0        7.44        3.10      9.82 o 
  12   4   0        4.44       -5.29     10.50 o 
  13   4   0        0.42       -3.57     12.77 o 
   1   5   0     1740.98     1633.34     48.46 o 
   2   5   0     2379.58     2175.61     64.15 o 
   3   5   0      150.19      147.43      7.87 o 
   4   5   0      323.35      323.01     11.18 o 
   5   5   0        3.08        5.75      5.13 o 
   6   5   0       21.48       22.59      6.12 o 
   7   5   0        6.38        7.40      7.78 o 
   8   5   0       21.81       15.72      8.60 o 
   9   5   0       29.63       28.10     10.14 o 
  10   5   0       14.09        3.66      9.43 o 
  11   5   0       19.56       12.90     13.13 o 
  12   5   0        3.03        6.98     12.82 o 
  13   5   0       17.73       20.72     15.15 o 
   0   6   0     7547.29     7236.89    128.92 o 
   1   6   0       20.19       11.28      4.86 o 
   2   6   0       53.41       38.70      4.43 o 
   3   6   0      521.95      482.29     17.76 o 
   4   6   0       63.80       53.25      6.65 o 
   5   6   0      300.12      315.77     12.21 o 
   6   6   0      762.22      774.22     21.20 o 
   7   6   0      503.49      485.45     19.47 o 
   8   6   0       41.58       44.43     10.62 o 
   9   6   0      110.00      127.42     14.77 o 
  10   6   0       15.52       11.95     12.43 o 
  11   6   0        0.00       -4.95     11.47 o 
  12   6   0       27.58       30.44     15.71 o 
  13   6   0       13.59       34.59     23.01 o 
   1   7   0      290.70      293.45     10.96 o 
   2   7   0      426.02      419.68     13.06 o 
   3   7   0      148.07      153.34      8.27 o 
   4   7   0      800.42      731.62     22.06 o 
   5   7   0      282.46      249.30     12.57 o 
   6   7   0      487.29      533.64     15.79 o 
   7   7   0      399.08      415.24     18.79 o 
   8   7   0       63.59       61.60     12.91 o 
   9   7   0       50.26       54.59     19.32 o 
  10   7   0        9.56       28.73     13.62 o 
  11   7   0        0.20       -8.07     11.97 o 
  12   7   0       16.93       21.54     14.77 o 
   0   8   0      672.50      599.92     18.79 o 
   1   8   0        0.66       -1.10      4.84 o 
   2   8   0      369.43      374.84     12.93 o 
   3   8   0      355.89      399.01     14.00 o 
   4   8   0      303.49      371.31     12.31 o 
   5   8   0      277.61      289.56     17.22 o 
   6   8   0      106.10      109.24     10.72 o 
   7   8   0      261.68      294.82     21.15 o 
   8   8   0       40.98       43.02     13.79 o 
   9   8   0        0.01        7.19     10.74 o 
  10   8   0      239.18      233.58     30.45 o 
  11   8   0       31.79       48.56     16.73 o 
  12   8   0       38.96       30.48     15.42 o 
   1   9   0      344.26      372.60     12.86 o 
   2   9   0        5.94       11.22      5.95 o 
   3   9   0      328.58      357.92     14.22 o 
   4   9   0      136.05      116.47     10.50 o 
   5   9   0       19.05       15.91      7.13 o 
   6   9   0        1.47        6.72      6.93 o 
   7   9   0       43.43       42.01     12.75 o 
   8   9   0        2.14       -6.74     10.34 o 
   9   9   0       58.30       43.45     14.75 o 
  10   9   0        4.77        4.57     12.49 o 
  11   9   0       88.53       77.27     18.71 o 
  12   9   0       12.94        9.58     14.85 o 
   0  10   0      176.38      198.99     12.81 o 
   1  10   0      294.09      279.27     13.59 o 
   2  10   0        0.82       -0.53      5.33 o 
   3  10   0       35.53       41.91      7.84 o 
   4  10   0       11.25       10.29      6.85 o 
   5  10   0        0.01       -6.25      6.25 o 
   6  10   0      101.77      106.75     12.52 o 
   7  10   0      511.91      536.93     62.83 o 
   8  10   0        7.31       -1.31     11.01 o 
   9  10   0        4.36       13.32     12.07 o 
  10  10   0       46.92       56.31     16.64 o 
  11  10   0        5.60       11.66     13.58 o 
  12  10   0        6.56       11.33     27.94 o 
   1  11   0       64.77       63.47      8.23 o 
   2  11   0       72.66       77.97      9.20 o 
   3  11   0       38.67       28.76      7.42 o 
   4  11   0       70.72       75.87      9.77 o 
   5  11   0       26.70       24.39      8.16 o 
   6  11   0      144.62      143.10     15.60 o 
   7  11   0       92.60       65.99     21.45 o 
   8  11   0       31.88       32.36     13.28 o 
   9  11   0       16.04       18.93     13.11 o 
  10  11   0        2.04       -2.87     11.72 o 
  11  11   0       19.38       10.86     14.04 o 
   0  12   0      152.79      206.34     21.18 o 
   1  12   0      103.00      107.61     11.68 o 
   2  12   0       60.55       67.42      9.02 o 
   3  12   0      115.46      124.01     11.42 o 
   4  12   0        0.15        1.21      6.77 o 
   5  12   0       32.01       39.01     10.09 o 
   6  12   0       86.16       81.57     12.43 o 
   7  12   0       58.81       64.07     14.63 o 
   8  12   0       62.48       48.55     15.03 o 
   9  12   0        0.02        0.39     11.80 o 
  10  12   0        2.10       15.33     14.51 o 
  11  12   0        4.29        0.29     13.18 o 
   1  13   0      225.67      213.29     15.86 o 
   2  13   0       13.33       16.73      8.35 o 
   3  13   0      304.37      311.50     19.60 o 
   4  13   0       89.90       86.40     12.19 o 
   5  13   0        0.49        3.23      8.05 o 
   6  13   0      144.74      116.41     14.18 o 
   7  13   0      347.79      360.83     33.88 o 
   8  13   0       80.24       53.52     15.83 o 
   9  13   0        1.45      -11.02     11.02 o 
  10  13   0        5.06       -9.13     12.14 o 
   0  14   0       74.90       77.32     17.09 o 
   1  14   0       13.56       16.47      8.71 o 
   2  14   0       54.44       54.95     11.03 o 
   3  14   0       75.16       87.82     14.03 o 
   4  14   0       58.84       71.57     13.81 o 
   5  14   0       80.31       97.90     13.21 o 
   6  14   0        1.82        8.14      9.03 o 
   7  14   0       10.91        9.98     11.76 o 
   8  14   0       44.55       36.92     14.87 o 
   9  14   0       14.98        3.15     12.55 o 
  10  14   0        4.82        1.23     13.73 o 
   1  15   0      299.85      335.72     20.33 o 
   2  15   0       92.24      104.52     13.91 o 
   3  15   0       54.80       54.49     13.07 o 
   4  15   0       37.93       29.92     11.72 o 
   5  15   0       44.59       18.91     11.52 o 
   6  15   0       38.23       44.94     13.36 o 
   7  15   0       19.28       16.37     12.56 o 
   8  15   0        2.30       -4.97     11.63 o 
   9  15   0       33.28       27.21     15.40 o 
   0  16   0       12.54       28.73     14.19 o 
   1  16   0       13.48       14.71     10.34 o 
   2  16   0        0.11       -4.52      9.24 o 
   3  16   0      419.29      399.66     30.78 o 
   4  16   0       20.73       10.80     10.72 o 
   5  16   0      394.62      451.47     37.82 o 
   6  16   0      116.81      125.92     18.35 o 
   7  16   0        5.37      -13.02     13.23 o 
   8  16   0      146.55      123.52     33.00 o 
   9  16   0       13.43       24.64     18.71 o 
   1  17   0       50.06       50.86     13.64 o 
   2  17   0        3.44       -4.97      9.90 o 
   3  17   0       52.99       47.00     13.54 o 
   4  17   0        0.05       -0.72     10.51 o 
   5  17   0       88.85       81.02     15.71 o 
   6  17   0        0.34      -10.39     10.39 o 
   7  17   0      258.15      332.31     73.16 o 
   8  17   0       18.80        8.99     16.31 o 
   0  18   0        0.01        9.42     17.18 o 
   1  18   0       10.10        7.02     12.14 o 
   2  18   0       11.70       -6.30     10.26 o 
   3  18   0        2.07       -1.09     10.74 o 
   4  18   0        6.02       16.34     12.65 o 
   5  18   0       53.76       28.68     13.34 o 
   6  18   0       20.54        0.98     13.52 o 
   7  18   0      107.48       91.36     39.94 o 
   1  19   0        0.23       -7.71     12.49 o 
   2  19   0       16.36        4.43     12.86 o 
   3  19   0       51.81       45.27     15.35 o 
   4  19   0       13.15       19.77     11.93 o 
   5  19   0        2.48       -2.31     11.69 o 
   6  19   0       22.17       18.54     15.54 o 
   0  20   0       16.23       41.75     23.49 o 
   1  20   0        3.21       -2.57     12.80 o 
   2  20   0        0.00        3.17     13.86 o 
   3  20   0        4.14        1.84     13.57 o 
   4  20   0        0.87       -0.07     11.73 o 
   5  20   0        5.32        3.32     12.89 o 
   1  21   0       26.79       20.31     15.65 o 
   2  21   0       31.72       37.71     16.56 o 
   3  21   0        0.11       -4.69     13.72 o 
   4  21   0        7.31       28.38     18.45 o 
   0  22   0        2.67       11.82     30.28 o 
 -13   1   1       31.76       35.96     13.54 o 
 -12   1   1        7.28       -2.88      9.12 o 
 -11   1   1       19.76       24.28     10.97 o 
 -10   1   1       13.01       12.66      9.53 o 
  -9   1   1        1.40        0.51      7.76 o 
  -8   1   1       77.55       61.20     10.77 o 
  -7   1   1        0.29        3.94      7.07 o 
  -6   1   1       82.82       88.87     10.25 o 
  -5   1   1     2873.19     2962.96     45.76 o 
  -4   1   1      285.06      312.42      9.05 o 
  -3   1   1    28889.36    32517.54    492.31 o 
  -2   1   1     9378.45     9374.81    107.27 o 
  -1   1   1     3230.49     3049.34     43.64 o 
   0   1   1     4541.62     4469.76     55.12 o 
   1   1   1        6.84        4.09      2.82 o 
   2   1   1     2776.61     2557.29     62.92 o 
   3   1   1       17.87       12.89      4.05 o 
   4   1   1      227.74      238.25      8.43 o 
   5   1   1       57.74       47.24      5.37 o 
   6   1   1       63.86       65.84      7.16 o 
   7   1   1      181.47      176.87     14.25 o 
   8   1   1        2.98        1.79      7.70 o 
   9   1   1       69.65       52.46     11.32 o 
  10   1   1      139.80      132.82     19.21 o 
  11   1   1       71.16       59.58     12.85 o 
  12   1   1       12.44        7.58     11.34 o 
  13   1   1       25.10        5.44     14.60 o 
 -13   2   1        7.05       -2.35     11.08 o 
 -12   2   1        0.01        1.81      9.98 o 
 -11   2   1        3.33        2.36      8.75 o 
 -10   2   1       15.78        9.31      9.24 o 
  -9   2   1       22.20       15.10      8.92 o 
  -8   2   1       14.30       15.59      8.39 o 
  -7   2   1     1448.92     1486.09     30.63 o 
  -6   2   1      266.90      292.87     15.40 o 
  -5   2   1     8393.78     8122.37    191.11 o 
  -4   2   1     5131.87     5276.80     99.23 o 
  -3   2   1     1067.67      966.34     26.85 o 
  -2   2   1       45.61       37.95      4.34 o 
  -1   2   1    12792.52    13072.04    254.94 o 
   0   2   1     3346.26     3165.31     46.15 o 
   1   2   1       59.65       52.58      3.80 o 
   2   2   1        0.66        0.66      3.60 o 
   3   2   1     4044.44     3830.98     58.72 o 
   4   2   1     1823.42     1863.57     40.44 o 
   5   2   1     1467.43     1524.27     21.46 o 
   6   2   1       52.45       58.04      6.16 o 
   7   2   1       25.82       15.05      7.78 o 
   8   2   1       64.25       63.92     11.06 o 
   9   2   1      121.56      138.33     15.04 o 
  10   2   1        2.99        3.83      9.29 o 
  11   2   1        1.58       -5.12     10.32 o 
  12   2   1        9.44        2.35     10.58 o 
  13   2   1       28.59       29.79     14.23 o 
 -13   3   1       16.69       22.37     12.73 o 
 -12   3   1       16.64       15.34     11.02 o 
 -11   3   1       99.91       92.97     14.35 o 
 -10   3   1       14.66       10.65      8.91 o 
  -9   3   1        0.98        1.83      8.46 o 
  -8   3   1       89.80       86.93     12.13 o 
  -7   3   1        0.80        1.04      6.97 o 
  -6   3   1      836.36      835.93     22.08 o 
  -5   3   1      428.51      390.30     12.27 o 
  -4   3   1      343.50      367.77     11.66 o 
  -3   3   1     3032.44     2870.33     41.69 o 
  -2   3   1       22.42       22.21      4.31 o 
  -1   3   1     8699.99     8249.20     87.54 o 
   0   3   1     3075.64     3007.51     44.16 o 
   1   3   1     2896.31     2690.74     41.46 o 
   2   3   1     1397.72     1302.91     29.92 o 
   3   3   1      461.27      430.21     10.45 o 
   4   3   1      351.37      341.41     10.69 o 
   5   3   1      448.58      443.61     13.11 o 
   6   3   1       11.43        4.33      4.85 o 
   7   3   1      481.16      453.40     20.74 o 
   8   3   1       66.88       58.38     10.88 o 
   9   3   1      164.65      120.70     14.16 o 
  10   3   1      116.71       82.30     13.30 o 
  11   3   1       23.73       17.50     11.71 o 
  12   3   1        0.15       -3.51     10.98 o 
  13   3   1       18.22       10.40     14.28 o 
 -13   4   1        2.80        8.37     14.41 o 
 -12   4   1        0.94        4.09     10.64 o 
 -11   4   1       23.37       19.48     10.93 o 
 -10   4   1       21.23       17.27      9.62 o 
  -9   4   1        1.32       -1.47      8.01 o 
  -8   4   1      330.14      338.15     18.32 o 
  -7   4   1       51.99       44.72      9.33 o 
  -6   4   1       24.99       17.51      5.44 o 
  -5   4   1       26.93       20.39      6.62 o 
  -4   4   1       97.65       99.00      7.22 o 
  -3   4   1      603.21      576.77     29.79 o 
  -2   4   1      515.02      456.58     13.34 o 
  -1   4   1     3728.83     3486.34     48.07 o 
   0   4   1    28422.44    31372.95    528.98 o 
   1   4   1       45.91       49.27      4.06 o 
   2   4   1       37.70       39.25      4.68 o 
   3   4   1      119.54      121.33      7.22 o 
   4   4   1      897.55      922.21     20.09 o 
   5   4   1      750.28      756.10     19.58 o 
   6   4   1       14.90       15.41      5.63 o 
   7   4   1        5.59       11.66      7.62 o 
   8   4   1       67.73       73.76     11.70 o 
   9   4   1       95.75       78.53     12.72 o 
  10   4   1        9.81       -2.28      9.56 o 
  11   4   1       23.60       37.61     13.35 o 
  12   4   1      103.63      118.79     23.70 o 
  13   4   1       17.09       19.82     17.96 o 
 -13   5   1        1.15        1.30     12.90 o 
 -12   5   1        0.00        3.27     12.53 o 
 -11   5   1        0.01        4.82      9.67 o 
 -10   5   1       28.66       16.85      9.94 o 
  -9   5   1      140.09      116.07     15.98 o 
  -8   5   1      186.30      188.02     15.76 o 
  -7   5   1      446.33      475.78     21.60 o 
  -6   5   1      165.55      173.20     10.32 o 
  -5   5   1      821.13      728.01     19.80 o 
  -4   5   1        2.86        2.78      4.60 o 
  -3   5   1      336.29      333.04     10.37 o 
  -2   5   1      825.62      734.13     19.99 o 
  -1   5   1       71.51       67.23      5.34 o 
   0   5   1       11.95       16.32      3.75 o 
   1   5   1     1868.01     1748.69     48.42 o 
   2   5   1       27.72       25.87      4.38 o 
   3   5   1      498.36      524.53     18.68 o 
   4   5   1       28.99       36.51      5.97 o 
   5   5   1      813.63      795.79     24.11 o 
   6   5   1        3.86        7.78      5.39 o 
   7   5   1       29.31       26.49      8.37 o 
   8   5   1        0.01        1.66      7.77 o 
   9   5   1      111.64      105.04     15.29 o 
  10   5   1        1.71       -1.26     10.03 o 
  11   5   1        0.08        4.99     12.86 o 
  12   5   1       24.99       17.29     14.34 o 
 -13   6   1        5.57       -8.55     13.36 o 
 -12   6   1        5.02       -1.07     12.04 o 
 -11   6   1       38.38       22.66     13.82 o 
 -10   6   1       81.20       70.71     14.37 o 
  -9   6   1       10.25       19.63      9.51 o 
  -8   6   1       71.30       81.77     11.91 o 
  -7   6   1      519.63      516.94     24.69 o 
  -6   6   1       40.01       45.59      7.17 o 
  -5   6   1      406.01      415.49     14.36 o 
  -4   6   1       13.30       21.74      5.48 o 
  -3   6   1      272.57      270.86      9.89 o 
  -2   6   1      321.34      312.88      9.87 o 
  -1   6   1     1714.17     1583.83     31.63 o 
   0   6   1        4.67        4.49      4.15 o 
   1   6   1     1474.48     1459.57     30.31 o 
   2   6   1       96.53      103.92      7.65 o 
   3   6   1     2007.68     2085.95     37.65 o 
   4   6   1      597.28      565.58     36.41 o 
   5   6   1      501.61      548.86     14.65 o 
   6   6   1      263.66      274.40     12.82 o 
   7   6   1       11.94       16.92      8.29 o 
   8   6   1      102.85      130.35     14.18 o 
   9   6   1       92.89       93.81     17.51 o 
  10   6   1       13.06       18.88     12.30 o 
  11   6   1      142.01      154.12     22.35 o 
  12   6   1       16.88       20.30     14.43 o 
 -13   7   1        0.38      -21.98     24.03 o 
 -12   7   1       15.75       -5.20     12.25 o 
 -11   7   1        0.39       -9.11     10.66 o 
 -10   7   1        7.27       14.54     10.94 o 
  -9   7   1       31.54       27.77     11.22 o 
  -8   7   1       72.10       66.85     11.33 o 
  -7   7   1      231.26      254.66     16.83 o 
  -6   7   1      113.11      131.85     11.06 o 
  -5   7   1      125.35      122.73      9.26 o 
  -4   7   1      338.39      342.81     11.96 o 
  -3   7   1      334.98      355.55     11.28 o 
  -2   7   1      226.12      201.78      8.87 o 
  -1   7   1      434.90      444.58     10.86 o 
   0   7   1     7797.29     7404.15    159.23 o 
   1   7   1       14.08       18.36      5.28 o 
   2   7   1      230.88      277.54     11.36 o 
   3   7   1       41.46       48.91      5.84 o 
   4   7   1      479.68      513.83     16.00 o 
   5   7   1      166.39      168.14     10.51 o 
   6   7   1      136.85      134.13     10.15 o 
   7   7   1      229.46      235.33     18.78 o 
   8   7   1      337.66      361.87     27.74 o 
   9   7   1       30.95       45.46     14.95 o 
  10   7   1       64.11       77.15     16.96 o 
  11   7   1       15.85       19.10     13.95 o 
  12   7   1        0.52       10.74     13.92 o 
 -12   8   1        8.97        8.49     13.49 o 
 -11   8   1       63.90       51.36     17.08 o 
 -10   8   1       12.88        4.99     12.18 o 
  -9   8   1      140.43      133.03     16.85 o 
  -8   8   1       80.44       85.07     13.97 o 
  -7   8   1       14.93       26.97     10.61 o 
  -6   8   1       13.80        9.60      6.22 o 
  -5   8   1        1.52        4.82      5.46 o 
  -4   8   1      565.80      579.69     18.37 o 
  -3   8   1      892.79      899.32     21.19 o 
  -2   8   1     1220.08     1291.81     27.14 o 
  -1   8   1      503.74      534.17     16.04 o 
   0   8   1     2095.56     2070.05     44.37 o 
   1   8   1        7.20        1.06      4.92 o 
   2   8   1     1243.34     1228.67     39.80 o 
   3   8   1      132.21      150.75     10.32 o 
   4   8   1       47.66       44.43      6.53 o 
   5   8   1      135.05      133.52     11.22 o 
   6   8   1        5.44       -4.20      6.26 o 
   7   8   1        7.33        9.73     11.19 o 
   8   8   1       15.80        2.23     10.71 o 
   9   8   1        5.50        4.75     12.10 o 
  10   8   1        0.25       -2.10     11.79 o 
  11   8   1        0.17       -0.54     12.56 o 
  12   8   1        0.03        0.33     12.99 o 
 -12   9   1        0.32        3.01     13.16 o 
 -11   9   1        7.88        1.28     12.39 o 
 -10   9   1        5.05       11.56     12.51 o 
  -9   9   1       30.63       24.08     13.20 o 
  -8   9   1      275.27      304.33     22.57 o 
  -7   9   1      260.73      272.70     20.62 o 
  -6   9   1      201.94      191.41     13.59 o 
  -5   9   1       64.72       77.93      9.68 o 
  -4   9   1      133.80      134.21     10.92 o 
  -3   9   1      152.81      155.90      8.86 o 
  -2   9   1      578.35      624.20     13.64 o 
  -1   9   1      236.37      259.35      9.97 o 
   0   9   1      156.35      153.15      7.92 o 
   1   9   1      724.32      742.36     30.47 o 
   2   9   1      948.56      988.76     43.20 o 
   3   9   1        0.92       -2.55      5.40 o 
   4   9   1      160.26      170.17     11.78 o 
   5   9   1      112.61      125.24     11.13 o 
   6   9   1       32.11       35.07      9.35 o 
   7   9   1      339.85      393.97     39.26 o 
   8   9   1      142.15      143.68     19.47 o 
   9   9   1      222.19      245.58     25.26 o 
  10   9   1        8.93       19.25     14.39 o 
  11   9   1        4.73       13.93     13.89 o 
  12   9   1      141.10      159.28     52.77 o 
 -12  10   1        7.38       19.54     15.55 o 
 -11  10   1        5.60        8.60     12.85 o 
 -10  10   1        7.97       12.08     12.62 o 
  -9  10   1      100.26       95.77     17.57 o 
  -8  10   1        7.30        9.39     11.25 o 
  -7  10   1        9.78       -1.60      8.68 o 
  -6  10   1      124.62      117.91     12.72 o 
  -5  10   1       59.25       63.49      9.39 o 
  -4  10   1      100.67      103.63     10.33 o 
  -3  10   1      388.06      413.47     17.68 o 
  -2  10   1       10.32        4.63      5.90 o 
  -1  10   1      722.83      757.41     19.57 o 
   0  10   1       42.56       50.17      5.76 o 
   1  10   1        4.23        4.03      5.68 o 
   2  10   1        4.24        3.87      5.76 o 
   3  10   1        8.54        8.28      6.23 o 
   4  10   1      142.15      138.46     12.19 o 
   5  10   1        6.20        8.21      7.55 o 
   6  10   1       29.38       17.34      8.74 o 
   7  10   1      121.66      128.82     18.43 o 
   8  10   1      398.34      392.43     36.23 o 
   9  10   1      110.85      117.10     23.47 o 
  10  10   1       64.03       63.64     16.96 o 
  11  10   1       75.66       75.92     19.47 o 
 -11  11   1        5.23        5.94     13.53 o 
 -10  11   1        2.02       -5.18     11.83 o 
  -9  11   1       14.79       10.76     12.45 o 
  -8  11   1        0.29       11.53     11.89 o 
  -7  11   1        9.21       13.62     11.00 o 
  -6  11   1        3.13        5.68      7.53 o 
  -5  11   1       78.78       73.10     10.23 o 
  -4  11   1      138.48      147.28     12.17 o 
  -3  11   1      116.91      129.57     11.18 o 
  -2  11   1     1013.90     1005.41     21.87 o 
  -1  11   1      288.46      322.87     15.63 o 
   0  11   1       27.55       19.28      6.14 o 
   1  11   1      318.81      287.65     13.62 o 
   2  11   1        1.88        0.02      5.94 o 
   3  11   1        1.93        1.94      6.09 o 
   4  11   1       20.36       17.33      8.48 o 
   5  11   1        7.45        5.13      8.19 o 
   6  11   1        0.06       -3.73      8.02 o 
   7  11   1        7.86       14.57     12.05 o 
   8  11   1        0.31       -3.53     11.41 o 
   9  11   1        0.39        6.91     12.20 o 
  10  11   1        1.00      -11.94     11.94 o 
  11  11   1        5.73        6.73     14.20 o 
 -11  12   1       19.60        6.87     14.13 o 
 -10  12   1        0.35       -7.52     11.53 o 
  -9  12   1        0.47        3.18     11.75 o 
  -8  12   1      128.22      134.84     19.38 o 
  -7  12   1       27.10       25.08     12.17 o 
  -6  12   1        9.14        0.63      8.15 o 
  -5  12   1       86.03      105.68     11.63 o 
  -4  12   1       60.77       69.76     10.03 o 
  -3  12   1      200.31      215.86     14.10 o 
  -2  12   1       42.94       47.62      9.39 o 
  -1  12   1      148.11      177.78     14.36 o 
   0  12   1      327.68      315.94     17.03 o 
   1  12   1       16.21       17.10      7.67 o 
   2  12   1      548.99      604.30     20.88 o 
   3  12   1      334.79      367.51     18.79 o 
   4  12   1       54.55       44.41     10.21 o 
   5  12   1        3.82       10.33      8.64 o 
   6  12   1        2.73        4.87      8.74 o 
   7  12   1        5.09        5.20     11.33 o 
   8  12   1       39.06       49.56     15.91 o 
   9  12   1        0.34        2.37     12.50 o 
  10  12   1        2.62        8.52     13.28 o 
  11  12   1        8.26       24.50     21.18 o 
 -11  13   1        0.21        7.56     19.04 o 
 -10  13   1        5.15       11.02     13.88 o 
  -9  13   1        5.19        0.22     11.16 o 
  -8  13   1       72.67       92.42     17.89 o 
  -7  13   1       78.62       83.07     16.09 o 
  -6  13   1       76.14       77.65     12.34 o 
  -5  13   1      100.39       93.93     11.67 o 
  -4  13   1        9.60       13.86      7.88 o 
  -3  13   1       92.77      111.70     12.69 o 
  -2  13   1        3.80        0.30      7.38 o 
  -1  13   1       13.54       16.98      8.39 o 
   0  13   1      168.37      196.50     15.39 o 
   1  13   1       76.08       70.71     10.20 o 
   2  13   1        0.08       -1.50      8.41 o 
   3  13   1      140.07      137.71     14.08 o 
   4  13   1       78.91       81.22     12.27 o 
   5  13   1        1.55        0.36      7.98 o 
   6  13   1      110.13      108.91     18.20 o 
   7  13   1        7.92        5.90     11.97 o 
   8  13   1       29.78       30.91     14.23 o 
   9  13   1        2.51        6.79     12.76 o 
  10  13   1        0.80        1.72     13.73 o 
 -10  14   1       25.55        8.78     14.39 o 
  -9  14   1      164.13      153.55     27.04 o 
  -8  14   1        8.00        9.34     12.09 o 
  -7  14   1       28.57        9.05     11.52 o 
  -6  14   1       65.63       54.46     11.67 o 
  -5  14   1        9.75       10.23     10.37 o 
  -4  14   1      375.70      407.62     33.12 o 
  -3  14   1       13.03       19.44      9.26 o 
  -2  14   1      543.43      562.95     24.48 o 
  -1  14   1      419.08      429.23     23.88 o 
   0  14   1      350.56      354.28     21.65 o 
   1  14   1      284.99      271.97     20.91 o 
   2  14   1      182.59      206.04     19.12 o 
   3  14   1       81.27       88.53     14.48 o 
   4  14   1      118.82      123.30     16.24 o 
   5  14   1      167.61      189.19     18.85 o 
   6  14   1        0.20       -3.33      8.80 o 
   7  14   1      412.13      509.56     36.79 o 
   8  14   1       10.26        9.36     12.58 o 
   9  14   1        4.25      -11.97     11.97 o 
  10  14   1       48.80       44.24     19.68 o 
 -10  15   1       21.76       16.77     19.02 o 
  -9  15   1        5.63       -1.65     11.71 o 
  -8  15   1      416.00      425.46     74.80 o 
  -7  15   1        3.05       -4.14     13.25 o 
  -6  15   1      105.09       86.83     15.44 o 
  -5  15   1      101.81      112.49     16.38 o 
  -4  15   1        5.87        7.36     10.30 o 
  -3  15   1       64.76       64.19     11.80 o 
  -2  15   1       20.85       14.70      8.93 o 
  -1  15   1        3.14        7.77      8.57 o 
   0  15   1      195.43      197.49     16.61 o 
   1  15   1       20.63        4.57      9.43 o 
   2  15   1      802.40      756.10     29.95 o 
   3  15   1      203.98      190.39     19.63 o 
   4  15   1        0.44       10.93     10.64 o 
   5  15   1       71.22       48.35     13.60 o 
   6  15   1      498.67      517.19     32.94 o 
   7  15   1       17.14       12.98     13.08 o 
   8  15   1        0.06       -5.32     12.16 o 
   9  15   1        8.18       -6.24     12.71 o 
  -9  16   1       19.71       18.79     17.16 o 
  -8  16   1       42.42       36.82     18.17 o 
  -7  16   1       12.89       10.66     15.56 o 
  -6  16   1        0.17        6.97     11.33 o 
  -5  16   1        8.39       10.18     10.84 o 
  -4  16   1        0.70       -0.99     10.04 o 
  -3  16   1        3.10       10.73     10.99 o 
  -2  16   1      175.57      172.14     18.70 o 
  -1  16   1        0.57       -1.27      8.34 o 
   0  16   1      153.93      132.10     17.17 o 
   1  16   1       19.42       10.24     10.76 o 
   2  16   1      524.79      504.88     34.89 o 
   3  16   1        1.34       -4.70      9.35 o 
   4  16   1      161.41      162.30     19.31 o 
   5  16   1       53.95       46.40     13.27 o 
   6  16   1        1.56       -2.62     10.70 o 
   7  16   1       33.67       22.51     16.57 o 
   8  16   1       16.57        9.60     16.59 o 
   9  16   1        0.55       -0.73     18.30 o 
  -8  17   1        1.54       -7.90     15.02 o 
  -7  17   1        1.93       -2.04     14.59 o 
  -6  17   1       25.00       27.16     12.98 o 
  -5  17   1        0.90        4.67     11.09 o 
  -4  17   1      110.74      126.02     18.08 o 
  -3  17   1        3.92       -2.60     10.11 o 
  -2  17   1       26.81       16.02     11.46 o 
  -1  17   1        1.10       -2.80      9.89 o 
   0  17   1        4.23       -9.06      9.06 o 
   1  17   1      119.18      144.50     18.23 o 
   2  17   1      231.57      223.63     21.61 o 
   3  17   1        0.15        9.27     11.41 o 
   4  17   1      129.70      131.02     21.43 o 
   5  17   1       28.77       22.64     13.14 o 
   6  17   1        0.77        0.89     11.50 o 
   7  17   1       22.34       10.81     17.04 o 
   8  17   1       14.19        0.60     16.31 o 
  -7  18   1        3.79       -1.97     15.04 o 
  -6  18   1      161.29      182.47     24.87 o 
  -5  18   1        3.46       -2.66     11.34 o 
  -4  18   1       98.47       92.23     16.80 o 
  -3  18   1       20.96        7.58     10.73 o 
  -2  18   1        7.49        4.65     12.84 o 
  -1  18   1       31.47       35.19     14.78 o 
   0  18   1        0.04        1.19     10.47 o 
   1  18   1       26.25       45.36     13.76 o 
   2  18   1        0.40        0.66     10.45 o 
   3  18   1        0.94       -4.75      9.79 o 
   4  18   1       13.26        7.98     11.67 o 
   5  18   1        1.70      -10.24     10.24 o 
   6  18   1       37.03       34.92     16.62 o 
   7  18   1        0.48       -0.15     16.70 o 
  -6  19   1        2.29        7.27     12.71 o 
  -5  19   1        4.56       -0.84     11.72 o 
  -4  19   1        2.25        2.45     11.28 o 
  -3  19   1        8.64        9.01     14.05 o 
  -2  19   1       13.50       26.67     14.68 o 
  -1  19   1       19.61       20.44     14.14 o 
   0  19   1       43.37       32.45     15.73 o 
   1  19   1        0.26       -1.77     10.78 o 
   2  19   1       11.14        7.77     11.86 o 
   3  19   1        4.79       -2.43     11.31 o 
   4  19   1        6.26        2.48     12.10 o 
   5  19   1        8.11        0.05     11.72 o 
   6  19   1        3.99      -10.52     14.02 o 
  -5  20   1        3.20        8.51     13.46 o 
  -4  20   1       18.16       17.65     14.80 o 
  -3  20   1       15.07       19.16     15.33 o 
  -2  20   1        0.66        2.15     13.78 o 
  -1  20   1        0.81        4.05     13.25 o 
   0  20   1       12.26        7.02     13.60 o 
   1  20   1        2.76        6.84     13.25 o 
   2  20   1       23.91       17.19     13.28 o 
   3  20   1        0.00       -1.63     12.42 o 
   4  20   1       20.24       14.94     13.63 o 
   5  20   1        0.21       -8.71     12.02 o 
  -4  21   1       15.01       14.10     16.67 o 
  -3  21   1        2.37       -1.70     13.76 o 
  -2  21   1        0.59       -6.35     13.52 o 
  -1  21   1        1.97        6.48     14.20 o 
   0  21   1        5.82        0.95     13.41 o 
   1  21   1        6.34        8.61     14.89 o 
   2  21   1        0.01        1.97     14.27 o 
   3  21   1        6.50        6.89     13.38 o 
 -13   0   2        0.08       -0.75     14.71 o 
 -12   0   2       18.35       20.02     15.79 o 
 -11   0   2       92.44       94.82     20.61 o 
 -10   0   2       89.85       67.58     17.71 o 
  -9   0   2       54.28       61.03     16.19 o 
  -8   0   2      292.99      288.88     25.94 o 
  -7   0   2      441.88      405.66     25.92 o 
  -6   0   2     2116.26     2090.41     79.47 o 
  -5   0   2     5172.02     5561.18    205.29 o 
  -4   0   2     2616.61     2501.74     28.23 o 
  -3   0   2     7291.31     7014.25     95.66 o 
  -2   0   2     1501.63     1354.36     33.64 o 
  -1   0   2     1162.03     1039.14     32.13 o 
   0   0   2    13481.00    13075.77    118.19 o 
   1   0   2     2331.46     2245.20     23.06 o 
   2   0   2     1139.08     1070.06     26.88 o 
   3   0   2        0.25        3.58      5.93 o 
   4   0   2      509.71      555.27     17.69 o 
   5   0   2      837.02      895.43     27.49 o 
   6   0   2      517.28      540.67     20.82 o 
   7   0   2        8.05       13.56     10.73 o 
   8   0   2      503.74      552.41     31.00 o 
   9   0   2      905.72      790.51     56.00 o 
  10   0   2        1.62        0.04     12.68 o 
  11   0   2       57.38       55.95     24.87 o 
  12   0   2       96.54       90.29     40.35 o 
  13   0   2        0.00        3.42     28.53 o 
 -13   1   2        6.70        2.80     10.97 o 
 -12   1   2        2.75        4.94     10.32 o 
 -11   1   2       12.15        5.46     10.09 o 
 -10   1   2        9.36        0.90      8.57 o 
  -9   1   2       26.95       35.81     10.09 o 
  -8   1   2      338.21      320.60     18.22 o 
  -7   1   2     2107.13     2065.95     60.30 o 
  -6   1   2     2880.72     2880.65     62.80 o 
  -5   1   2        1.14       -0.34      3.60 o 
  -4   1   2     1633.50     1690.31     25.68 o 
  -3   1   2    11654.23    11800.97    135.60 o 
  -2   1   2     3070.79     2882.52     38.56 o 
  -1   1   2     2853.78     2615.09     60.48 o 
   0   1   2       28.95       20.34      3.37 o 
   1   1   2      192.32      158.22      5.95 o 
   2   1   2       81.50       89.61      5.83 o 
   3   1   2      159.36      138.25      7.89 o 
   4   1   2      249.36      268.09      9.89 o 
   5   1   2      704.16      672.72     17.75 o 
   6   1   2        0.03        2.73      4.60 o 
   7   1   2        3.39        3.55      7.43 o 
   8   1   2       66.09       80.21     11.44 o 
   9   1   2       40.12       15.80      9.77 o 
  10   1   2       52.65       53.04     11.92 o 
  11   1   2        0.41        6.47     10.93 o 
  12   1   2        1.64        0.43     13.24 o 
  13   1   2        1.18       -5.41     21.28 o 
 -13   2   2        4.14       -4.50      9.52 o 
 -12   2   2        0.96       -1.87      9.99 o 
 -11   2   2        3.24       -4.24      8.62 o 
 -10   2   2       14.17       11.09      9.40 o 
  -9   2   2        0.17       -7.45      7.45 o 
  -8   2   2      480.43      459.49     19.90 o 
  -7   2   2        3.24        4.68      6.88 o 
  -6   2   2      739.92      718.15     14.00 o 
  -5   2   2     1246.13     1289.13     20.28 o 
  -4   2   2     1343.01     1247.56     29.83 o 
  -3   2   2       52.60       48.84      5.18 o 
  -2   2   2     5901.16     5867.86    112.31 o 
  -1   2   2     2045.28     1864.01     53.97 o 
   0   2   2      253.72      205.03      6.45 o 
   1   2   2      404.94      397.66      9.91 o 
   2   2   2      205.19      175.43      7.17 o 
   3   2   2       98.32      103.86      6.81 o 
   4   2   2        9.01       11.36      4.47 o 
   5   2   2       32.84       41.55      6.21 o 
   6   2   2      118.53      112.39      7.87 o 
   7   2   2      369.10      356.70     17.64 o 
   8   2   2      119.00      113.21     13.31 o 
   9   2   2      144.08      160.87     17.20 o 
  10   2   2      161.46      155.29     20.70 o 
  11   2   2       60.10       44.74     13.50 o 
  12   2   2        6.20        4.94     11.95 o 
  13   2   2       19.82       15.03     22.76 o 
 -13   3   2        0.18        3.81     11.11 o 
 -12   3   2       10.90        8.22      9.92 o 
 -11   3   2        2.54       -8.01      8.01 o 
 -10   3   2        1.32        2.04      8.99 o 
  -9   3   2        5.35        4.34      8.60 o 
  -8   3   2       55.75       69.60     11.11 o 
  -7   3   2      356.42      336.10     17.31 o 
  -6   3   2      278.63      270.21     11.63 o 
  -5   3   2      207.85      188.88      9.45 o 
  -4   3   2     1220.16     1205.59     21.97 o 
  -3   3   2      421.27      425.34     10.47 o 
  -2   3   2     2871.39     2683.79     59.65 o 
  -1   3   2     1481.26     1383.85     25.31 o 
   0   3   2     8630.21     8550.69    128.56 o 
   1   3   2     1615.66     1527.47     17.18 o 
   2   3   2       77.27       73.33      5.33 o 
   3   3   2        8.38        6.15      4.49 o 
   4   3   2      117.42      131.77      8.26 o 
   5   3   2      641.43      614.87     23.27 o 
   6   3   2       47.28       43.90      6.64 o 
   7   3   2        0.13       -2.79      7.18 o 
   8   3   2      133.22      134.51     12.98 o 
   9   3   2       74.33       67.98     13.78 o 
  10   3   2       74.99       74.86     14.74 o 
  11   3   2        4.49       -1.18     11.06 o 
  12   3   2       17.16       15.75     13.06 o 
 -13   4   2        8.29        0.37     10.95 o 
 -12   4   2        6.49        8.38     10.70 o 
 -11   4   2        7.11       -1.43      8.54 o 
 -10   4   2       92.07       86.44     13.40 o 
  -9   4   2      132.01      137.39     16.64 o 
  -8   4   2      210.49      198.13     15.96 o 
  -7   4   2      203.41      193.24     14.73 o 
  -6   4   2     2003.07     1986.10     59.93 o 
  -5   4   2      295.61      292.74     11.03 o 
  -4   4   2        2.56        4.02      4.70 o 
  -3   4   2      261.06      252.77      9.54 o 
  -2   4   2     4092.44     3965.58     87.84 o 
  -1   4   2      107.21      111.68      6.28 o 
   0   4   2     3797.47     3569.03     64.09 o 
   1   4   2      798.86      730.49     13.16 o 
   2   4   2     1717.51     1676.40     25.67 o 
   3   4   2      751.13      737.85     29.35 o 
   4   4   2      810.86      823.09     19.57 o 
   5   4   2      128.54      133.31      9.01 o 
   6   4   2      113.61      107.84      8.81 o 
   7   4   2      175.40      173.76     14.59 o 
   8   4   2       27.53       32.58      9.64 o 
   9   4   2        0.46       -1.13      9.51 o 
  10   4   2        3.98        0.43     10.36 o 
  11   4   2       89.07      103.28     16.95 o 
  12   4   2        0.10        5.83     13.31 o 
 -13   5   2       62.34       74.39     19.28 o 
 -12   5   2       15.64        3.83     11.63 o 
 -11   5   2        2.81       -2.12     10.25 o 
 -10   5   2       46.48       43.62     11.46 o 
  -9   5   2      519.75      472.90     22.87 o 
  -8   5   2      419.74      413.94     21.63 o 
  -7   5   2       16.27       28.98      8.64 o 
  -6   5   2      437.19      431.82     14.19 o 
  -5   5   2       25.81       18.80      5.77 o 
  -4   5   2       16.33       20.24      5.27 o 
  -3   5   2       39.76       40.36      5.81 o 
  -2   5   2       50.66       45.29      5.53 o 
  -1   5   2      629.96      643.30     12.00 o 
   0   5   2     7494.66     7287.81    182.93 o 
   1   5   2        7.83       13.63      3.60 o 
   2   5   2     2453.02     2439.37     48.81 o 
   3   5   2     1948.80     1941.17     48.55 o 
   4   5   2       15.11       12.25      5.28 o 
   5   5   2       46.08       63.61      7.18 o 
   6   5   2       65.72       63.63      7.78 o 
   7   5   2        1.25       -0.15      7.02 o 
   8   5   2       45.08       37.98     11.47 o 
   9   5   2        6.60        3.53      9.86 o 
  10   5   2      434.24      470.24     45.50 o 
  11   5   2       25.55       40.20     15.56 o 
  12   5   2        0.06       -2.92     13.13 o 
 -13   6   2       22.43        2.30     13.80 o 
 -12   6   2       28.31       28.64     13.07 o 
 -11   6   2        3.47        4.54     11.15 o 
 -10   6   2        9.59        9.15      9.93 o 
  -9   6   2        4.41        5.35      8.67 o 
  -8   6   2        2.90       -4.51      7.40 o 
  -7   6   2      137.51      150.46     13.69 o 
  -6   6   2      424.85      455.06     17.79 o 
  -5   6   2      581.93      541.53     21.59 o 
  -4   6   2     1237.96     1228.12     21.62 o 
  -3   6   2     1138.28     1216.45     28.44 o 
  -2   6   2      795.94      772.07     16.62 o 
  -1   6   2     1472.26     1514.21     23.91 o 
   0   6   2       52.21       38.61      4.96 o 
   1   6   2      497.57      516.89     10.33 o 
   2   6   2       47.30       52.31      5.26 o 
   3   6   2     1401.76     1425.41     36.47 o 
   4   6   2     1676.88     1526.35     87.46 o 
   5   6   2      335.85      355.68     12.77 o 
   6   6   2      116.28      124.75      9.83 o 
   7   6   2      204.87      217.06     22.86 o 
   8   6   2        1.58        3.40      9.28 o 
   9   6   2      229.14      256.66     25.37 o 
  10   6   2        3.34       -2.70     11.82 o 
  11   6   2        0.05       16.04     13.45 o 
  12   6   2        4.80       13.05     13.93 o 
 -13   7   2        5.39       10.50     19.71 o 
 -12   7   2        0.00       -3.44     12.18 o 
 -11   7   2        4.30        6.62     11.20 o 
 -10   7   2        0.35        4.26     10.04 o 
  -9   7   2       14.41       10.63     10.16 o 
  -8   7   2       62.48       66.26     11.40 o 
  -7   7   2      563.11      552.43     27.07 o 
  -6   7   2      120.67      135.98     10.26 o 
  -5   7   2      419.11      403.09     13.62 o 
  -4   7   2      309.73      329.43     12.11 o 
  -3   7   2     1672.15     1656.95     34.34 o 
  -2   7   2        1.32       -1.04      4.41 o 
  -1   7   2       17.75       16.10      4.59 o 
   0   7   2      869.32      886.78     31.12 o 
   1   7   2       82.46      114.44      6.54 o 
   2   7   2      104.07      114.58      7.16 o 
   3   7   2        0.15        0.40      4.19 o 
   4   7   2       46.10       58.24      6.93 o 
   5   7   2       21.09       27.00      6.43 o 
   6   7   2        9.63       10.99      6.92 o 
   7   7   2       58.00       53.24     13.67 o 
   8   7   2       62.89       64.89     15.18 o 
   9   7   2        0.20       -0.65     11.35 o 
  10   7   2        5.58        5.58     12.18 o 
  11   7   2        8.69        6.63     13.34 o 
  12   7   2        5.29       -0.10     14.01 o 
 -12   8   2        1.66       -3.10     12.89 o 
 -11   8   2        2.82        0.37     12.01 o 
 -10   8   2        0.88        2.82      9.79 o 
  -9   8   2      270.18      251.75     21.62 o 
  -8   8   2      192.62      223.03     19.50 o 
  -7   8   2        1.14        3.59      8.61 o 
  -6   8   2      345.52      354.37     14.35 o 
  -5   8   2       25.39       22.84      6.26 o 
  -4   8   2        3.11        5.99      5.32 o 
  -3   8   2      622.75      644.76     15.08 o 
  -2   8   2       59.23       64.18      6.85 o 
  -1   8   2       47.33       35.02      5.66 o 
   0   8   2     1535.27     1577.73     44.97 o 
   1   8   2      208.90      237.02     11.26 o 
   2   8   2       73.83       76.18      7.74 o 
   3   8   2      141.75      148.16      8.30 o 
   4   8   2      235.14      243.98     12.95 o 
   5   8   2       39.31       41.88      9.05 o 
   6   8   2       13.55       10.64      7.74 o 
   7   8   2      276.14      321.16     25.61 o 
   8   8   2        8.06        4.88     11.02 o 
   9   8   2       70.18       69.87     16.52 o 
  10   8   2      100.88      124.25     21.14 o 
  11   8   2        0.22       -3.90     13.07 o 
  12   8   2       73.91       52.23     24.71 o 
 -12   9   2       20.95        1.98     12.75 o 
 -11   9   2       14.47       11.75     13.56 o 
 -10   9   2        2.09       -9.64     11.30 o 
  -9   9   2      116.82      122.13     16.63 o 
  -8   9   2       10.31        4.50      9.70 o 
  -7   9   2        3.41        6.27      8.82 o 
  -6   9   2       51.57       43.03      8.69 o 
  -5   9   2        4.17        7.14      6.54 o 
  -4   9   2        6.50       13.37      5.77 o 
  -3   9   2       31.18       34.69      6.39 o 
  -2   9   2      132.32      117.38      8.49 o 
  -1   9   2       68.57       72.20      6.82 o 
   0   9   2      212.18      182.33      8.77 o 
   1   9   2      405.59      406.43     13.67 o 
   2   9   2      659.36      734.99     17.48 o 
   3   9   2       74.86       81.70      8.54 o 
   4   9   2      638.92      680.45     32.52 o 
   5   9   2       90.77      100.75     11.85 o 
   6   9   2       22.38       19.81      8.90 o 
   7   9   2       40.26       59.66     14.67 o 
   8   9   2       20.10       12.35     11.58 o 
   9   9   2        0.03       13.77     12.49 o 
  10   9   2       22.15       20.01     14.57 o 
  11   9   2        4.67        1.66     12.67 o 
 -12  10   2       17.45        8.21     14.33 o 
 -11  10   2       15.06       23.64     14.47 o 
 -10  10   2        0.29        1.49     12.28 o 
  -9  10   2       46.57       63.45     13.50 o 
  -8  10   2      128.20      132.69     16.65 o 
  -7  10   2      133.41      123.17     15.16 o 
  -6  10   2       10.46        7.93      7.38 o 
  -5  10   2       28.99       29.67      8.01 o 
  -4  10   2       12.59       10.54      6.61 o 
  -3  10   2       42.74       56.22      8.17 o 
  -2  10   2      186.68      179.47     10.21 o 
  -1  10   2      697.05      729.53     17.70 o 
   0  10   2      979.47      925.56     23.67 o 
   1  10   2      190.49      185.86     11.42 o 
   2  10   2      217.03      234.25     12.71 o 
   3  10   2        7.75       -1.83      6.99 o 
   4  10   2       28.58       37.26      9.28 o 
   5  10   2       24.85       22.38      8.96 o 
   6  10   2        5.89        7.58      8.51 o 
   7  10   2       20.52       21.30     11.72 o 
   8  10   2       41.48       32.95     13.55 o 
   9  10   2      116.66      136.08     20.86 o 
  10  10   2        0.64        3.42     13.78 o 
  11  10   2       23.67       15.63     14.82 o 
 -11  11   2       28.42       24.14     14.63 o 
 -10  11   2        7.20        5.58     12.73 o 
  -9  11   2       17.44        7.41     12.30 o 
  -8  11   2       98.26       86.02     14.56 o 
  -7  11   2      151.84      159.60     19.48 o 
  -6  11   2      366.77      313.32     17.74 o 
  -5  11   2       45.21       37.17      8.62 o 
  -4  11   2       98.56       90.67     10.44 o 
  -3  11   2      204.81      235.69     14.08 o 
  -2  11   2        5.42        2.54      5.67 o 
  -1  11   2       42.87       59.23      9.15 o 
   0  11   2     1131.90     1112.99     41.25 o 
   1  11   2      226.06      217.46     12.65 o 
   2  11   2       49.44       48.22      9.39 o 
   3  11   2      115.10      118.19     12.51 o 
   4  11   2      183.17      200.57     16.04 o 
   5  11   2       97.33      109.93     13.11 o 
   6  11   2      238.30      241.52     23.61 o 
   7  11   2      447.66      472.05     36.33 o 
   8  11   2       18.22       23.14     13.16 o 
   9  11   2       22.81       15.96     13.25 o 
  10  11   2       19.92       12.16     13.25 o 
  11  11   2        3.87      -10.54     12.92 o 
 -11  12   2        3.23        6.22     16.88 o 
 -10  12   2        0.41        9.20     12.56 o 
  -9  12   2       42.51       55.98     15.07 o 
  -8  12   2        1.87        6.50     11.28 o 
  -7  12   2       87.31       82.22     16.83 o 
  -6  12   2       41.65       50.21      9.93 o 
  -5  12   2      151.88      153.90     13.28 o 
  -4  12   2       82.84       73.37     10.26 o 
  -3  12   2      613.07      596.25     19.05 o 
  -2  12   2        0.72       -2.92      6.49 o 
  -1  12   2      373.54      385.56     20.46 o 
   0  12   2      134.55      129.86     12.40 o 
   1  12   2      267.17      281.60     16.50 o 
   2  12   2      184.44      186.16     15.01 o 
   3  12   2        0.43        8.04      7.86 o 
   4  12   2       37.56       34.55      9.93 o 
   5  12   2       55.24       54.47     11.16 o 
   6  12   2       25.39       24.23      9.74 o 
   7  12   2       40.71       32.69     13.37 o 
   8  12   2       70.39       57.43     16.22 o 
   9  12   2       12.39       -2.58     12.01 o 
  10  12   2        3.94        8.83     14.19 o 
 -11  13   2       13.06       -2.74     28.43 o 
 -10  13   2       55.41       46.05     16.38 o 
  -9  13   2       46.03       30.37     14.46 o 
  -8  13   2       76.97       71.15     15.92 o 
  -7  13   2        7.50        8.06     11.48 o 
  -6  13   2        9.48       10.97      8.20 o 
  -5  13   2        0.36       -7.05      7.05 o 
  -4  13   2      143.86      148.76     14.60 o 
  -3  13   2      321.55      321.18     18.82 o 
  -2  13   2      149.76      133.99     13.47 o 
  -1  13   2       74.17       65.12     11.01 o 
   0  13   2       51.12       55.94     10.02 o 
   1  13   2      170.09      152.20     16.41 o 
   2  13   2      205.21      225.85     16.68 o 
   3  13   2       13.71        8.02      8.36 o 
   4  13   2        2.62        4.81      8.57 o 
   5  13   2       78.28       59.54     12.08 o 
   6  13   2        8.90       12.34      9.78 o 
   7  13   2        3.71       -0.27     10.87 o 
   8  13   2        6.84       -7.49     11.29 o 
   9  13   2       13.32       11.93     13.67 o 
  10  13   2        2.35       16.05     14.67 o 
 -10  14   2       17.16       17.09     16.51 o 
  -9  14   2        1.77       12.51     13.29 o 
  -8  14   2       32.69       30.33     13.72 o 
  -7  14   2        1.35        7.19     10.87 o 
  -6  14   2        9.73        3.25      9.44 o 
  -5  14   2        4.53        8.36      8.82 o 
  -4  14   2        3.36        5.95      8.90 o 
  -3  14   2      114.15      100.44     13.07 o 
  -2  14   2       12.73       13.53      8.45 o 
  -1  14   2      411.92      407.87     22.72 o 
   0  14   2      289.77      262.64     20.71 o 
   1  14   2       55.49       75.71     12.33 o 
   2  14   2       37.25       38.02     12.15 o 
   3  14   2       23.53       16.81     10.28 o 
   4  14   2       20.88       12.22      9.15 o 
   5  14   2       25.48       12.27      9.60 o 
   6  14   2       12.35        1.05      9.00 o 
   7  14   2      138.82       95.45     19.31 o 
   8  14   2        0.77       -2.80     11.43 o 
   9  14   2        1.66       -5.73     11.82 o 
 -10  15   2        6.64       -2.06     18.16 o 
  -9  15   2       20.13       14.92     15.40 o 
  -8  15   2       10.35       -0.93     13.69 o 
  -7  15   2        7.35       11.00     13.84 o 
  -6  15   2        1.14       -3.88      9.58 o 
  -5  15   2       70.04       65.44     13.89 o 
  -4  15   2       33.41       35.67     10.80 o 
  -3  15   2       22.56       15.94      8.86 o 
  -2  15   2      140.85      143.08     15.04 o 
  -1  15   2        0.75        5.86      9.51 o 
   0  15   2       14.36        5.08      9.83 o 
   1  15   2       18.29       23.11     10.88 o 
   2  15   2       10.13       15.44     11.03 o 
   3  15   2      141.57      132.96     17.25 o 
   4  15   2        6.30       -4.10     10.27 o 
   5  15   2       57.84       45.58     13.32 o 
   6  15   2        0.88        3.49      9.75 o 
   7  15   2        0.87        5.96     12.78 o 
   8  15   2        9.38        3.88     13.39 o 
   9  15   2        1.24       -7.78     12.26 o 
  -9  16   2       37.57       27.88     23.59 o 
  -8  16   2        6.17       -4.74     17.97 o 
  -7  16   2       25.54       23.00     15.62 o 
  -6  16   2       10.82        6.09     10.97 o 
  -5  16   2        0.83        0.77     10.13 o 
  -4  16   2       15.50       14.06     10.81 o 
  -3  16   2        3.29        7.28      9.31 o 
  -2  16   2       17.92       21.81     11.08 o 
  -1  16   2      114.66      102.55     15.59 o 
   0  16   2      114.84      110.85     16.01 o 
   1  16   2        1.11        3.89      9.74 o 
   2  16   2      143.84      158.70     18.52 o 
   3  16   2      113.53      111.57     16.96 o 
   4  16   2      134.13      122.09     19.66 o 
   5  16   2        3.78       -5.65     10.69 o 
   6  16   2       37.03       27.04     12.96 o 
   7  16   2        1.38       -2.44     14.70 o 
   8  16   2       20.93       10.19     16.64 o 
  -8  17   2        6.41       15.52     21.53 o 
  -7  17   2       57.18       49.15     18.68 o 
  -6  17   2        0.57       -0.29     11.00 o 
  -5  17   2       69.27       82.33     15.71 o 
  -4  17   2        0.00        6.16     10.16 o 
  -3  17   2        2.27        7.10     11.80 o 
  -2  17   2       28.31       21.14     11.62 o 
  -1  17   2       29.96       18.20     11.54 o 
   0  17   2      270.25      301.97     24.47 o 
   1  17   2      109.92      103.01     16.42 o 
   2  17   2       83.14       58.75     14.38 o 
   3  17   2        0.23       10.01     11.27 o 
   4  17   2       13.94       27.80     13.45 o 
   5  17   2        0.25       -6.50     10.87 o 
   6  17   2       11.39        8.54     13.90 o 
   7  17   2       48.45       29.15     17.84 o 
   8  17   2        4.62       19.64     35.46 o 
  -7  18   2       21.69       33.45     37.42 o 
  -6  18   2       12.68        5.89     11.72 o 
  -5  18   2        3.87        3.83     12.16 o 
  -4  18   2        6.71       -5.23     12.13 o 
  -3  18   2       16.98       22.69     14.37 o 
  -2  18   2        7.83        6.67     12.19 o 
  -1  18   2       55.83       48.50     13.62 o 
   0  18   2        2.05       -5.12     10.50 o 
   1  18   2       84.05       73.60     15.61 o 
   2  18   2        0.04       -9.59      9.59 o 
   3  18   2        2.69      -10.12     10.51 o 
   4  18   2        0.88        6.34     12.16 o 
   5  18   2        4.97       13.01     12.50 o 
   6  18   2        0.04       -1.98     13.91 o 
   7  18   2       92.49       93.74     40.75 o 
  -6  19   2        4.99       -0.16     13.89 o 
  -5  19   2        0.01       -3.16     11.57 o 
  -4  19   2       12.21        1.47     12.77 o 
  -3  19   2        0.58       -2.58     12.31 o 
  -2  19   2        2.22       -9.02     12.22 o 
  -1  19   2        0.13       -5.44     11.89 o 
   0  19   2       17.88       19.51     12.54 o 
   1  19   2        0.69        7.73     11.65 o 
   2  19   2        0.09       13.85     12.54 o 
   3  19   2        6.18       13.99     12.28 o 
   4  19   2        1.99        5.85     12.27 o 
   5  19   2        7.15        2.38     12.59 o 
   6  19   2       28.28       33.57     17.28 o 
  -5  20   2        0.80       -8.55     16.21 o 
  -4  20   2       19.31       42.32     17.19 o 
  -3  20   2        6.63        0.50     13.19 o 
  -2  20   2        0.03       -7.37     12.30 o 
  -1  20   2       15.03       22.65     15.01 o 
   0  20   2        9.83       -3.96     12.35 o 
   1  20   2       38.75       35.01     14.42 o 
   2  20   2        5.11        0.77     11.86 o 
   3  20   2        8.17       15.68     13.41 o 
   4  20   2       11.01       11.06     14.34 o 
  -3  21   2        2.39       12.21     17.62 o 
  -2  21   2        0.05       11.98     14.46 o 
  -1  21   2        6.95        7.47     14.56 o 
   0  21   2        1.12        1.21     13.73 o 
   1  21   2        2.43        9.29     14.78 o 
   2  21   2        4.16        2.31     13.28 o 
   3  21   2       22.17       24.94     16.67 o 
 -13   1   3       70.42       80.56     15.09 o 
 -12   1   3        2.26        7.13     10.06 o 
 -11   1   3      184.08      174.47     17.71 o 
 -10   1   3       21.29        9.44      9.51 o 
  -9   1   3        0.01        2.53      8.02 o 
  -8   1   3     1116.49     1135.94     28.89 o 
  -7   1   3        0.72        0.08      6.84 o 
  -6   1   3       58.79       55.52      6.02 o 
  -5   1   3        4.21        3.60      4.40 o 
  -4   1   3      171.80      185.25      8.52 o 
  -3   1   3     1376.11     1348.73     22.93 o 
  -2   1   3     2412.07     2352.78     27.34 o 
  -1   1   3      907.35      867.02     14.93 o 
   0   1   3      122.93      123.97      6.02 o 
   1   1   3      258.69      231.28      7.90 o 
   2   1   3      589.39      595.39     11.72 o 
   3   1   3      151.30      149.04      8.19 o 
   4   1   3        1.02       -1.27      4.66 o 
   5   1   3      502.04      517.74     14.69 o 
   6   1   3      743.63      778.32     19.24 o 
   7   1   3       82.98       87.36     11.26 o 
   8   1   3      144.21      175.03     15.56 o 
   9   1   3       40.51       48.77     12.72 o 
  10   1   3       13.87       14.64     10.97 o 
  11   1   3        3.12       19.81     13.87 o 
  12   1   3       20.93       12.22     14.31 o 
 -13   2   3       94.30      114.69     16.93 o 
 -12   2   3       16.86       13.74     10.74 o 
 -11   2   3        8.38        7.36      9.52 o 
 -10   2   3      108.89      103.87     14.37 o 
  -9   2   3       52.82       46.71     10.88 o 
  -8   2   3       73.92       56.98     10.56 o 
  -7   2   3       52.33       63.23     10.08 o 
  -6   2   3      447.96      437.00     12.75 o 
  -5   2   3     4069.81     4243.03     71.59 o 
  -4   2   3       28.38       35.23      5.48 o 
  -3   2   3     1302.28     1230.84     41.46 o 
  -2   2   3      715.63      705.79     13.54 o 
  -1   2   3      347.47      327.19     11.85 o 
   0   2   3     1048.88      991.73     18.48 o 
   1   2   3        1.16        0.93      3.50 o 
   2   2   3      499.18      490.71     11.06 o 
   3   2   3       78.58       94.84      7.05 o 
   4   2   3        1.00        7.33      4.85 o 
   5   2   3     1552.19     1523.84     22.27 o 
   6   2   3      772.51      770.87     19.56 o 
   7   2   3      737.65      780.12     23.84 o 
   8   2   3      446.46      449.20     26.04 o 
   9   2   3      172.28      162.40     18.06 o 
  10   2   3        1.40       -0.82     10.13 o 
  11   2   3        3.14        5.18     12.93 o 
  12   2   3        0.84       -8.50     12.68 o 
 -13   3   3        2.80       -5.45     10.62 o 
 -12   3   3       17.65       22.03     11.33 o 
 -11   3   3        4.84        6.48      9.81 o 
 -10   3   3       24.20       11.91      9.34 o 
  -9   3   3      901.05      920.29     28.13 o 
  -8   3   3      476.83      476.44     20.55 o 
  -7   3   3      183.88      198.66     15.00 o 
  -6   3   3       11.12       26.42      5.72 o 
  -5   3   3      308.09      289.83     11.30 o 
  -4   3   3       77.18       87.34      7.04 o 
  -3   3   3     1990.61     1929.77     31.95 o 
  -2   3   3       84.93       81.89      5.74 o 
  -1   3   3       59.12       45.98      4.68 o 
   0   3   3       19.30       24.54      4.27 o 
   1   3   3       31.97       32.48      3.81 o 
   2   3   3      327.83      297.18      8.33 o 
   3   3   3      160.56      148.99      8.13 o 
   4   3   3        0.00        1.18      4.52 o 
   5   3   3      653.14      643.55     28.43 o 
   6   3   3      105.41      120.15      9.46 o 
   7   3   3      239.88      253.47     19.19 o 
   8   3   3      342.00      353.13     22.89 o 
   9   3   3       32.31       38.42     12.02 o 
  10   3   3      184.97      201.65     20.63 o 
  11   3   3       24.48       33.59     12.89 o 
  12   3   3        9.84      -12.98     14.99 o 
 -13   4   3       70.39       73.10     15.05 o 
 -12   4   3       21.77       22.27     11.57 o 
 -11   4   3       19.51       14.52     10.45 o 
 -10   4   3       31.74       29.47     10.49 o 
  -9   4   3       66.21       79.47     12.27 o 
  -8   4   3      481.54      455.30     19.93 o 
  -7   4   3     1010.02     1070.00     26.82 o 
  -6   4   3      110.11      119.61      8.77 o 
  -5   4   3      226.64      222.24     10.65 o 
  -4   4   3      202.33      184.94      8.94 o 
  -3   4   3      130.25      118.13      7.53 o 
  -2   4   3     1010.64      960.33     21.74 o 
  -1   4   3    11108.94    11749.36    247.75 o 
   0   4   3      361.57      336.88      9.16 o 
   1   4   3        6.80       14.94      5.15 o 
   2   4   3      426.99      435.60     13.72 o 
   3   4   3        0.03       -1.33      3.94 o 
   4   4   3        3.64        3.65      4.70 o 
   5   4   3      158.13      181.90     10.45 o 
   6   4   3      349.04      349.32     14.86 o 
   7   4   3      123.64      156.38     15.92 o 
   8   4   3       64.66       73.19     13.50 o 
   9   4   3        0.09       -4.14      9.07 o 
  10   4   3       10.39       13.10     10.31 o 
  11   4   3       15.64       26.56     14.62 o 
  12   4   3      152.80      218.42     30.39 o 
 -13   5   3        6.02       -1.18     14.32 o 
 -12   5   3       13.18        9.78     10.77 o 
 -11   5   3       44.67       49.33     12.54 o 
 -10   5   3       51.50       41.61     11.29 o 
  -9   5   3      538.08      515.22     29.64 o 
  -8   5   3      823.94      862.98     40.25 o 
  -7   5   3      324.58      335.00     17.23 o 
  -6   5   3     1284.43     1347.12     24.93 o 
  -5   5   3       87.91       88.54      8.04 o 
  -4   5   3        8.27        6.80      4.82 o 
  -3   5   3     1541.71     1505.83     38.52 o 
  -2   5   3       84.23      104.19      7.12 o 
  -1   5   3        7.11       11.94      4.52 o 
   0   5   3       95.12      101.82      6.57 o 
   1   5   3     1763.21     1798.95     53.43 o 
   2   5   3      364.23      422.00     14.74 o 
   3   5   3      150.03      165.92      7.76 o 
   4   5   3        4.97        5.87      4.84 o 
   5   5   3       33.47       35.44      7.33 o 
   6   5   3      721.32      705.54     20.91 o 
   7   5   3       18.53       20.51      9.74 o 
   8   5   3        3.69       18.15     10.43 o 
   9   5   3      248.86      251.82     21.74 o 
  10   5   3       14.14       12.21     12.96 o 
  11   5   3       30.42       24.53     13.84 o 
  12   5   3       63.36       52.71     17.67 o 
 -13   6   3       41.91       27.28     16.05 o 
 -12   6   3       16.29       16.46     12.33 o 
 -11   6   3       59.18       53.75     14.30 o 
 -10   6   3      294.97      278.85     21.43 o 
  -9   6   3      145.07      146.45     15.27 o 
  -8   6   3        2.08        0.29      7.79 o 
  -7   6   3       27.51       32.46      9.13 o 
  -6   6   3       94.76       87.36      8.57 o 
  -5   6   3        1.14        1.86      5.02 o 
  -4   6   3      264.82      268.34     11.43 o 
  -3   6   3      183.89      220.55     10.19 o 
  -2   6   3       76.51       77.27      6.86 o 
  -1   6   3      168.41      147.07      8.19 o 
   0   6   3     2191.50     2116.31     39.74 o 
   1   6   3      285.24      298.99     14.30 o 
   2   6   3      698.10      680.66     18.41 o 
   3   6   3      252.72      246.25     12.24 o 
   4   6   3      134.26      131.46      8.66 o 
   5   6   3       85.94       79.93      9.43 o 
   6   6   3       80.15       79.60      9.67 o 
   7   6   3      190.69      213.15     18.50 o 
   8   6   3       35.64       56.04     14.99 o 
   9   6   3        0.05        3.93     11.90 o 
  10   6   3        4.46        0.47     12.55 o 
  11   6   3       16.16       14.72     13.98 o 
  12   6   3       11.92        4.73     19.86 o 
 -13   7   3        3.33       -5.96     25.30 o 
 -12   7   3       74.98      102.14     20.47 o 
 -11   7   3        2.68       -4.50     10.86 o 
 -10   7   3       73.82       76.24     14.64 o 
  -9   7   3      175.54      176.75     16.55 o 
  -8   7   3      277.05      294.82     18.71 o 
  -7   7   3        8.37        4.47      7.27 o 
  -6   7   3      140.89      149.62     10.31 o 
  -5   7   3       17.20        7.87      5.44 o 
  -4   7   3        2.48       -0.49      5.12 o 
  -3   7   3      329.40      358.47     12.12 o 
  -2   7   3      466.46      465.74     12.74 o 
  -1   7   3      345.14      350.29     10.95 o 
   0   7   3     1492.42     1448.60     37.72 o 
   1   7   3        0.02       -0.67      3.59 o 
   2   7   3       31.05       31.09      6.44 o 
   3   7   3       17.21       12.23      5.98 o 
   4   7   3      315.03      291.87     15.40 o 
   5   7   3      111.20      114.35     10.48 o 
   6   7   3      231.94      251.99     18.92 o 
   7   7   3      356.72      376.99     27.90 o 
   8   7   3       25.99       44.43     14.28 o 
   9   7   3        6.06       11.97     13.12 o 
  10   7   3       67.33       62.62     16.75 o 
  11   7   3       23.65       32.65     15.91 o 
 -12   8   3        1.87       -4.53     15.24 o 
 -11   8   3       86.56       57.20     14.46 o 
 -10   8   3       13.19       10.52     10.78 o 
  -9   8   3        2.18       -5.97      9.35 o 
  -8   8   3        3.45        2.51     10.95 o 
  -7   8   3      270.02      251.53     17.18 o 
  -6   8   3      772.94      771.21     25.66 o 
  -5   8   3       21.65       21.38      6.33 o 
  -4   8   3       58.04       59.27      7.49 o 
  -3   8   3      273.32      298.60     12.58 o 
  -2   8   3     2919.09     2972.32     61.19 o 
  -1   8   3        3.58        0.58      4.51 o 
   0   8   3      273.48      305.63     11.78 o 
   1   8   3       20.56       19.65      4.69 o 
   2   8   3      718.09      748.13     16.80 o 
   3   8   3       66.19       70.88      8.32 o 
   4   8   3        2.18       -1.81      6.85 o 
   5   8   3      250.10      255.23     16.69 o 
   6   8   3      201.22      198.66     15.66 o 
   7   8   3      120.44      133.80     18.67 o 
   8   8   3        0.25        2.36     10.89 o 
   9   8   3       27.09       18.59     13.34 o 
  10   8   3        4.05        1.16     12.84 o 
  11   8   3        1.11       -4.98     13.53 o 
 -12   9   3       14.40        4.42     16.89 o 
 -11   9   3        1.70        1.68     12.62 o 
 -10   9   3        0.06       -2.03      9.74 o 
  -9   9   3        0.24        0.59     10.11 o 
  -8   9   3      212.43      222.54     19.78 o 
  -7   9   3        1.81       14.48      9.62 o 
  -6   9   3       35.16       33.27      8.26 o 
  -5   9   3       13.12        5.65      5.87 o 
  -4   9   3      543.23      529.64     20.14 o 
  -3   9   3      343.38      388.40     13.35 o 
  -2   9   3      897.64      882.18     18.29 o 
  -1   9   3      116.29       89.76      7.70 o 
   0   9   3       14.66       11.15      4.80 o 
   1   9   3      374.26      361.92     13.70 o 
   2   9   3      296.42      300.14     15.59 o 
   3   9   3       65.43       69.74     10.11 o 
   4   9   3        7.50        0.70      7.05 o 
   5   9   3       19.33       25.52      9.20 o 
   6   9   3       57.16       70.01     11.61 o 
   7   9   3        9.91        8.89     11.36 o 
   8   9   3        2.35        2.52     11.68 o 
   9   9   3       23.02       29.38     14.83 o 
  10   9   3       54.32       34.70     15.38 o 
  11   9   3        0.29        5.26     13.97 o 
 -12  10   3        5.12       -1.87     16.75 o 
 -11  10   3        0.09       -3.52     14.03 o 
 -10  10   3        3.32       -7.75     11.53 o 
  -9  10   3        0.10        0.51      9.73 o 
  -8  10   3       31.45       19.05     10.35 o 
  -7  10   3       80.44       86.62     13.38 o 
  -6  10   3        0.34       -3.20      6.86 o 
  -5  10   3        3.91        6.74      6.77 o 
  -4  10   3       21.43       29.88      7.67 o 
  -3  10   3       17.75       16.19      6.07 o 
  -2  10   3      336.19      347.13     12.14 o 
  -1  10   3      417.48      462.11     14.56 o 
   0  10   3        7.50        6.80      5.87 o 
   1  10   3        1.46        1.92      6.61 o 
   2  10   3       87.90       78.38     10.68 o 
   3  10   3       28.78       28.35      8.64 o 
   4  10   3       15.14       16.76      8.62 o 
   5  10   3      269.65      263.53     19.95 o 
   6  10   3      180.75      200.03     18.28 o 
   7  10   3      262.88      294.40     30.71 o 
   8  10   3       13.45       12.11     12.93 o 
   9  10   3        0.97       -2.90     11.71 o 
  10  10   3        4.71       -1.90     13.24 o 
  11  10   3        0.00       -9.03     20.14 o 
 -11  11   3        8.52        0.77     16.07 o 
 -10  11   3        5.14        3.54     14.68 o 
  -9  11   3        7.69       10.54     12.12 o 
  -8  11   3       15.42       17.99     10.52 o 
  -7  11   3      106.26      104.15     14.76 o 
  -6  11   3      201.18      196.40     16.40 o 
  -5  11   3       22.35       19.41      7.78 o 
  -4  11   3       77.32       82.87      9.96 o 
  -3  11   3       17.28       16.41      6.91 o 
  -2  11   3      438.94      455.90     17.91 o 
  -1  11   3       21.54       29.38      7.31 o 
   0  11   3        7.40        3.88      5.64 o 
   1  11   3      217.62      238.41     15.93 o 
   2  11   3        6.18       -0.95      6.96 o 
   3  11   3        0.20       -4.02      7.16 o 
   4  11   3       77.62       70.88     11.77 o 
   5  11   3        8.00        6.05      8.17 o 
   6  11   3       28.08       21.99      9.56 o 
   7  11   3      145.84      129.70     19.16 o 
   8  11   3       20.29       16.28     13.47 o 
   9  11   3       26.22       21.64     14.84 o 
  10  11   3       14.43       -1.06     12.83 o 
 -11  12   3       11.08       18.49     17.56 o 
 -10  12   3        4.16      -12.55     13.10 o 
  -9  12   3       37.47       28.64     15.93 o 
  -8  12   3      107.00      115.70     16.24 o 
  -7  12   3      137.21      145.34     16.32 o 
  -6  12   3        0.20        0.96      7.39 o 
  -5  12   3      374.06      387.57     17.77 o 
  -4  12   3        0.65        6.78      7.22 o 
  -3  12   3      584.08      581.34     29.33 o 
  -2  12   3       38.60       32.37      8.90 o 
  -1  12   3       90.20       73.10     10.44 o 
   0  12   3      262.51      277.10     16.30 o 
   1  12   3       39.76       37.82      9.18 o 
   2  12   3      110.22      131.52     13.45 o 
   3  12   3        1.07        4.89      7.89 o 
   4  12   3       75.74       58.50     11.15 o 
   5  12   3       15.15       11.08      9.04 o 
   6  12   3       71.26       69.84     12.69 o 
   7  12   3        0.02        8.69     11.98 o 
   8  12   3       23.81       27.18     14.30 o 
   9  12   3        8.74        7.64     13.15 o 
  10  12   3        3.80       -5.18     12.53 o 
 -11  13   3        0.76        7.32     17.19 o 
 -10  13   3        0.00       -2.68     15.34 o 
  -9  13   3       30.78       22.65     16.73 o 
  -8  13   3        1.40       -3.58     12.99 o 
  -7  13   3        2.83       -5.18      9.14 o 
  -6  13   3      143.60      121.05     14.14 o 
  -5  13   3       55.34       64.35     10.38 o 
  -4  13   3     1197.07     1206.12     39.88 o 
  -3  13   3      247.05      258.06     17.70 o 
  -2  13   3      512.99      558.86     21.53 o 
  -1  13   3      929.54      947.65     30.19 o 
   0  13   3       87.71       83.99     13.39 o 
   1  13   3       22.06       27.13     10.95 o 
   2  13   3      224.38      222.31     17.18 o 
   3  13   3        0.88       -0.87      7.93 o 
   4  13   3      506.26      535.22     32.96 o 
   5  13   3       21.61       15.60      9.98 o 
   6  13   3       27.88       21.01     10.24 o 
   7  13   3      131.81      128.24     32.03 o 
   8  13   3       10.68        4.68     12.59 o 
   9  13   3        5.57       -4.57     12.53 o 
  10  13   3       10.65        8.01     29.21 o 
 -10  14   3       24.20       25.46     17.78 o 
  -9  14   3       31.70       31.41     17.81 o 
  -8  14   3       54.89       71.06     19.38 o 
  -7  14   3       12.15        8.95     11.57 o 
  -6  14   3       14.70       11.60      9.48 o 
  -5  14   3        4.33        1.24      8.56 o 
  -4  14   3        6.05        4.28      8.00 o 
  -3  14   3       52.89       48.38     10.59 o 
  -2  14   3       66.20       79.89     11.95 o 
  -1  14   3      346.52      349.02     23.47 o 
   0  14   3     1320.73     1289.88     39.14 o 
   1  14   3        3.13        8.16     10.01 o 
   2  14   3      220.99      198.39     19.64 o 
   3  14   3      263.74      256.61     19.79 o 
   4  14   3       18.10        9.75      9.16 o 
   5  14   3        6.61       -2.83      8.67 o 
   6  14   3      113.71       98.15     14.28 o 
   7  14   3       13.54       18.57     13.21 o 
   8  14   3        0.01        5.50     13.01 o 
   9  14   3        7.17       -1.85     13.94 o 
 -10  15   3       29.52       40.51     23.23 o 
  -9  15   3        2.03       20.42     19.82 o 
  -8  15   3       10.71       24.46     25.30 o 
  -7  15   3       29.61       64.77     23.13 o 
  -6  15   3       10.19       17.27     11.60 o 
  -5  15   3      181.76      163.66     16.29 o 
  -4  15   3       18.01       15.10      9.16 o 
  -3  15   3       72.69       73.84     12.43 o 
  -2  15   3       12.35        8.76     11.38 o 
  -1  15   3      252.87      261.26     21.56 o 
   0  15   3      341.09      350.80     24.46 o 
   1  15   3      551.76      556.60     33.05 o 
   2  15   3       33.67       47.84     12.96 o 
   3  15   3      120.04       90.46     15.12 o 
   4  15   3       43.52       48.03     13.51 o 
   5  15   3       14.56        3.33      9.82 o 
   6  15   3       33.46       38.09     11.70 o 
   7  15   3       20.34       16.94     13.06 o 
   8  15   3        0.03       -6.29     12.53 o 
   9  15   3        0.29      -14.36     26.47 o 
  -9  16   3        1.47       -6.50     20.22 o 
  -8  16   3       38.55       48.78     23.10 o 
  -7  16   3        4.04       15.12     18.15 o 
  -6  16   3        3.61        0.60     11.43 o 
  -5  16   3       55.03       48.88     13.87 o 
  -4  16   3        0.02       -3.50      8.31 o 
  -3  16   3      113.78      116.27     20.11 o 
  -2  16   3        3.60       -0.98      9.17 o 
  -1  16   3      156.90      113.71     16.46 o 
   0  16   3        0.04       -5.10      9.72 o 
   1  16   3       29.12       20.84     11.23 o 
   2  16   3       14.08       10.25     11.00 o 
   3  16   3       15.11       11.53     11.35 o 
   4  16   3        4.32        5.35     10.99 o 
   5  16   3        1.29      -10.22     10.22 o 
   6  16   3       18.86       10.30     13.47 o 
   7  16   3       22.63       14.37     16.07 o 
   8  16   3        0.24       13.30     16.09 o 
  -8  17   3        8.53       17.86     20.61 o 
  -7  17   3        2.91      -12.55     15.31 o 
  -6  17   3       30.36       30.88     15.62 o 
  -5  17   3        1.92        5.75     12.90 o 
  -4  17   3        3.15        2.85     12.20 o 
  -3  17   3        1.60       -9.45      9.45 o 
  -2  17   3        3.77        0.43      9.50 o 
  -1  17   3       46.18       53.13     13.85 o 
   0  17   3        1.66       -3.63      9.98 o 
   1  17   3       18.75       13.65     11.39 o 
   2  17   3        6.55       11.70     10.17 o 
   3  17   3       21.35        4.84     11.39 o 
   4  17   3        0.09       10.01     12.11 o 
   5  17   3        8.21       -4.78     10.45 o 
   6  17   3        0.72        3.27     13.72 o 
   7  17   3        0.08       -3.02     15.91 o 
  -7  18   3        7.49        6.69     21.52 o 
  -6  18   3        0.45       -5.66     15.32 o 
  -5  18   3        0.02       -2.06     13.33 o 
  -4  18   3        1.14      -11.00     13.67 o 
  -3  18   3        0.01        1.87     11.51 o 
  -2  18   3        7.40       19.55     11.73 o 
  -1  18   3       50.21       44.25     13.54 o 
   0  18   3       14.22       10.70     11.13 o 
   1  18   3        3.68        3.07     11.53 o 
   2  18   3        8.40       -0.78     11.08 o 
   3  18   3        4.56        1.18     11.14 o 
   4  18   3        3.94        5.11     12.54 o 
   5  18   3       14.58       29.93     13.83 o 
   6  18   3        3.61       -3.76     13.33 o 
  -6  19   3        8.45        4.74     16.68 o 
  -5  19   3        8.10        0.45     16.40 o 
  -4  19   3        9.37       -1.89     16.30 o 
  -3  19   3        9.47        9.73     16.70 o 
  -2  19   3        7.96       11.23     13.67 o 
  -1  19   3        4.46       -7.61     10.43 o 
   0  19   3       12.65       21.53     12.43 o 
   1  19   3       18.92       21.09     12.89 o 
   2  19   3        1.37        3.85     11.29 o 
   3  19   3        3.16        0.37     10.43 o 
   4  19   3        8.94       22.02     13.62 o 
   5  19   3        2.60      -11.60     11.60 o 
  -5  20   3        0.45       -5.12     20.10 o 
  -4  20   3        0.98      -12.38     15.78 o 
  -3  20   3        2.96      -10.96     15.27 o 
  -2  20   3        0.18       -1.95     15.83 o 
  -1  20   3        5.12       -0.17     13.21 o 
   0  20   3       19.26       12.19     12.29 o 
   1  20   3       28.94       58.67     16.08 o 
   2  20   3       50.91       54.32     15.94 o 
   3  20   3       23.17       27.65     14.29 o 
   4  20   3        0.79       -3.61     14.50 o 
  -3  21   3        4.30       31.54     24.68 o 
  -2  21   3        1.66       13.27     17.82 o 
  -1  21   3        1.47       16.72     18.34 o 
   0  21   3      113.00      138.97     23.82 o 
   1  21   3        0.08       -2.20     13.74 o 
   2  21   3       18.22       19.99     21.99 o 
 -13   0   4      202.76      224.07     29.91 o 
 -12   0   4       14.84       18.80     15.87 o 
 -11   0   4      295.49      291.93     30.84 o 
 -10   0   4      200.81      204.59     25.06 o 
  -9   0   4     1241.63     1237.62     45.33 o 
  -8   0   4     1544.71     1560.23     67.78 o 
  -7   0   4      129.40      162.06     19.46 o 
  -6   0   4        0.19       -2.28      6.40 o 
  -5   0   4      367.51      351.55     16.15 o 
  -4   0   4      973.84      905.34     20.51 o 
  -3   0   4      138.12      165.42     11.44 o 
  -2   0   4     3140.51     3353.73     95.60 o 
  -1   0   4     3787.35     3835.74    129.94 o 
   0   0   4        0.17        3.30      5.28 o 
   1   0   4     5663.45     5948.70     94.96 o 
   2   0   4     2202.71     2291.58     39.98 o 
   3   0   4     3671.06     4106.98     76.25 o 
   4   0   4       69.85       75.15     10.39 o 
   5   0   4      254.41      315.32     24.23 o 
   6   0   4      761.40      752.61     25.45 o 
   7   0   4      131.44      129.37     18.72 o 
   8   0   4        0.19        7.80     11.58 o 
   9   0   4        5.61        9.50     15.91 o 
  10   0   4        0.44        6.82     16.85 o 
  11   0   4       15.81        0.05     17.34 o 
  12   0   4       22.72       41.84     23.40 o 
 -13   1   4       10.08        6.80     12.17 o 
 -12   1   4       27.68       19.51     10.98 o 
 -11   1   4       10.39        6.59      9.73 o 
 -10   1   4       21.05       22.40      9.69 o 
  -9   1   4      664.97      671.80     24.65 o 
  -8   1   4       82.96       88.00     12.03 o 
  -7   1   4       21.10       30.17      8.52 o 
  -6   1   4      652.42      636.78     15.03 o 
  -5   1   4      542.93      520.90     18.71 o 
  -4   1   4      664.91      651.25     16.86 o 
  -3   1   4      251.11      279.83      9.50 o 
  -2   1   4     1080.89      989.71     16.41 o 
  -1   1   4      583.85      543.08      9.23 o 
   0   1   4        5.13        4.05      3.79 o 
   1   1   4       16.98       14.44      4.44 o 
   2   1   4     3960.97     4089.87     32.44 o 
   3   1   4     2036.80     2169.22     38.51 o 
   4   1   4       19.04       36.47      6.18 o 
   5   1   4      998.45      937.42     19.23 o 
   6   1   4     1433.11     1398.70     23.72 o 
   7   1   4       45.39       55.73     10.09 o 
   8   1   4       21.13       11.44     10.06 o 
   9   1   4       70.56       86.41     16.50 o 
  10   1   4        0.21       13.75     12.48 o 
  11   1   4        0.29        5.91     13.08 o 
  12   1   4        0.50        3.04     13.68 o 
 -13   2   4       26.35       16.10     12.83 o 
 -12   2   4       77.88       68.09     13.75 o 
 -11   2   4        9.66        6.36      9.61 o 
 -10   2   4       19.92       26.28      9.91 o 
  -9   2   4      852.60      777.73     35.88 o 
  -8   2   4      129.06      114.65     12.83 o 
  -7   2   4      184.69      211.59     15.07 o 
  -6   2   4      704.65      685.39     15.63 o 
  -5   2   4      147.16      162.48      9.31 o 
  -4   2   4     1547.52     1554.17     21.81 o 
  -3   2   4      312.14      285.80      9.42 o 
  -2   2   4       89.75       92.47      7.55 o 
  -1   2   4      552.79      529.68     12.86 o 
   0   2   4      107.67      104.82      6.36 o 
   1   2   4      182.71      203.21      8.44 o 
   2   2   4     3542.77     3577.53     37.51 o 
   3   2   4     1843.42     1995.44     23.06 o 
   4   2   4      587.09      599.28     14.67 o 
   5   2   4      622.35      647.68     16.22 o 
   6   2   4      113.74      119.22      9.77 o 
   7   2   4       74.00       77.88     13.11 o 
   8   2   4        8.94        5.20      9.10 o 
   9   2   4        2.59       -1.01      9.54 o 
  10   2   4       15.10        2.84     11.81 o 
  11   2   4       48.29       42.06     15.92 o 
  12   2   4       24.35       26.65     15.82 o 
 -13   3   4        2.52        6.44     12.68 o 
 -12   3   4        8.72        3.57     11.37 o 
 -11   3   4        2.68       -8.09      8.42 o 
 -10   3   4        1.07        1.20      8.20 o 
  -9   3   4       14.58       12.01      9.36 o 
  -8   3   4        0.10        0.01      7.18 o 
  -7   3   4       56.31       56.90      9.90 o 
  -6   3   4      135.81      148.50      9.65 o 
  -5   3   4       99.88      108.04      8.25 o 
  -4   3   4      975.29     1002.32     21.61 o 
  -3   3   4      378.73      411.54     10.42 o 
  -2   3   4      441.98      436.66     13.03 o 
  -1   3   4      610.47      662.80     16.88 o 
   0   3   4      236.23      228.12      8.56 o 
   1   3   4     3550.78     3786.65     68.17 o 
   2   3   4       41.77       64.80      5.92 o 
   3   3   4      572.80      539.83     12.92 o 
   4   3   4      445.19      485.62     13.98 o 
   5   3   4      673.71      671.31     16.57 o 
   6   3   4      263.32      298.15     14.60 o 
   7   3   4       34.68       45.42     11.47 o 
   8   3   4        6.00        4.52      9.35 o 
   9   3   4        0.25       -2.52      9.77 o 
  10   3   4        0.29       -1.04     10.51 o 
  11   3   4       15.60        1.10     12.22 o 
  12   3   4        1.31      -12.21     24.42 o 
 -13   4   4       16.31       30.74     14.16 o 
 -12   4   4       52.22       55.01     15.25 o 
 -11   4   4        0.92       -0.01      8.93 o 
 -10   4   4       88.73       80.77     13.16 o 
  -9   4   4      161.30      153.61     15.43 o 
  -8   4   4      249.09      276.79     18.30 o 
  -7   4   4       71.62       86.23     11.03 o 
  -6   4   4      149.17      148.63     10.01 o 
  -5   4   4        8.94        6.80      5.18 o 
  -4   4   4       15.93       14.91      5.25 o 
  -3   4   4      651.66      646.58     14.41 o 
  -2   4   4     4334.01     4363.28     81.80 o 
  -1   4   4      581.43      603.83     18.36 o 
   0   4   4     1029.61     1015.69     20.30 o 
   1   4   4     1485.36     1611.87     41.55 o 
   2   4   4      121.76      136.02      9.66 o 
   3   4   4      134.39      151.00     10.40 o 
   4   4   4        3.86        2.78      5.81 o 
   5   4   4        2.93       -5.71      5.96 o 
   6   4   4      233.53      239.55     14.50 o 
   7   4   4        0.00       -7.08      8.17 o 
   8   4   4       20.78       17.07     10.41 o 
   9   4   4       37.84       63.30     14.02 o 
  10   4   4        9.58       10.96     13.34 o 
  11   4   4       71.18       61.54     17.33 o 
  12   4   4        6.04       -8.11     28.04 o 
 -13   5   4       41.33       55.36     15.82 o 
 -12   5   4       14.42        1.29     11.81 o 
 -11   5   4       10.40       -1.79     10.33 o 
 -10   5   4      108.34      117.39     14.91 o 
  -9   5   4      380.45      368.07     21.40 o 
  -8   5   4      589.62      590.27     24.81 o 
  -7   5   4      199.30      212.10     15.30 o 
  -6   5   4       16.73       17.04      6.15 o 
  -5   5   4        0.61        0.60      5.05 o 
  -4   5   4       26.44       20.39      5.72 o 
  -3   5   4     4195.00     4096.70     61.25 o 
  -2   5   4      244.63      226.27      9.50 o 
  -1   5   4      844.30      897.23     19.63 o 
   0   5   4      543.32      519.27     14.27 o 
   1   5   4      405.25      415.20     14.91 o 
   2   5   4      662.99      697.09     16.97 o 
   3   5   4        0.01       -2.19      5.74 o 
   4   5   4      349.39      353.55     14.44 o 
   5   5   4        4.31        5.20      6.30 o 
   6   5   4        4.08       -0.96      6.26 o 
   7   5   4       25.15       16.15      9.96 o 
   8   5   4       24.97       26.22     11.20 o 
   9   5   4      336.33      371.86     30.54 o 
  10   5   4        0.73        2.34     11.85 o 
  11   5   4      247.32      255.49     32.14 o 
 -13   6   4       73.82       60.05     18.30 o 
 -12   6   4       29.38       22.24     14.52 o 
 -11   6   4      107.12      106.71     17.25 o 
 -10   6   4        0.50        4.22     10.40 o 
  -9   6   4      139.71      132.76     14.80 o 
  -8   6   4      281.85      304.02     18.77 o 
  -7   6   4       39.13       40.99      9.27 o 
  -6   6   4        0.22       -4.95      5.27 o 
  -5   6   4        3.19        0.24      5.21 o 
  -4   6   4      232.35      248.10     11.41 o 
  -3   6   4       64.54       54.25      6.63 o 
  -2   6   4     1760.97     1815.72     36.51 o 
  -1   6   4      209.69      208.43      9.47 o 
   0   6   4      514.73      581.03     14.08 o 
   1   6   4       96.29      107.37      9.01 o 
   2   6   4       78.75       95.70      9.02 o 
   3   6   4      335.32      325.80     15.13 o 
   4   6   4      207.49      189.27     12.53 o 
   5   6   4      359.74      360.41     15.82 o 
   6   6   4      394.18      429.25     17.65 o 
   7   6   4     1615.62     1639.59     46.15 o 
   8   6   4      243.76      271.22     25.30 o 
   9   6   4      247.79      246.28     25.32 o 
  10   6   4       55.65       65.52     17.42 o 
  11   6   4        0.35       -0.23     12.40 o 
 -13   7   4       43.54       18.84     22.28 o 
 -12   7   4       13.65       21.90     14.38 o 
 -11   7   4       56.82       67.12     17.15 o 
 -10   7   4        4.83       -6.33     10.02 o 
  -9   7   4      101.44       71.76     14.32 o 
  -8   7   4        0.01        1.08      7.90 o 
  -7   7   4       75.42       75.53     10.94 o 
  -6   7   4        6.61        8.15      6.24 o 
  -5   7   4      169.02      188.60     11.44 o 
  -4   7   4        0.00        4.39      5.19 o 
  -3   7   4      365.61      368.15     12.59 o 
  -2   7   4       51.62       41.21      6.16 o 
  -1   7   4     1809.36     1904.60     38.05 o 
   0   7   4     1893.20     1970.28     39.40 o 
   1   7   4      601.20      673.09     18.62 o 
   2   7   4        7.85        5.76      5.90 o 
   3   7   4       24.83       24.50      6.98 o 
   4   7   4       11.91        9.37      6.50 o 
   5   7   4       56.43       52.94      9.74 o 
   6   7   4      172.80      188.43     15.45 o 
   7   7   4       73.15       54.88     14.35 o 
   8   7   4       25.09       20.24     12.40 o 
   9   7   4      154.73      172.18     22.62 o 
  10   7   4        0.03        4.78     13.00 o 
  11   7   4        3.47        6.79     13.70 o 
 -12   8   4       15.90       20.11     14.51 o 
 -11   8   4        8.91       11.75     13.29 o 
 -10   8   4        5.33       -2.15     11.39 o 
  -9   8   4      154.13      174.74     21.63 o 
  -8   8   4        8.65       12.25      9.56 o 
  -7   8   4       15.65       10.80      7.44 o 
  -6   8   4       54.26       56.39      7.86 o 
  -5   8   4        0.01       -5.35      5.35 o 
  -4   8   4      114.27      133.15      9.80 o 
  -3   8   4        1.72        4.30      5.03 o 
  -2   8   4      212.52      208.66     10.39 o 
  -1   8   4      521.77      540.24     13.91 o 
   0   8   4       25.68       30.50      5.65 o 
   1   8   4      261.82      281.53     13.05 o 
   2   8   4       91.87      101.71      9.62 o 
   3   8   4      180.03      176.09     14.07 o 
   4   8   4        0.15       -1.46      7.04 o 
   5   8   4      266.44      237.39     17.05 o 
   6   8   4       21.52       24.23      9.10 o 
   7   8   4        4.24       13.61     11.71 o 
   8   8   4      136.86      166.25     21.15 o 
   9   8   4       28.88       54.98     18.26 o 
  10   8   4        6.01        1.43     12.91 o 
  11   8   4        2.77        3.56     14.09 o 
 -12   9   4        5.28        4.38     13.87 o 
 -11   9   4        1.48       14.04     13.47 o 
 -10   9   4       30.33       33.84     14.81 o 
  -9   9   4      141.66      132.22     19.83 o 
  -8   9   4      224.39      246.41     23.78 o 
  -7   9   4       62.27       79.83     12.76 o 
  -6   9   4      579.63      555.18     17.48 o 
  -5   9   4      353.38      336.17     15.99 o 
  -4   9   4        0.40       -2.41      5.26 o 
  -3   9   4      285.04      289.72     12.90 o 
  -2   9   4        1.45       -2.73      4.81 o 
  -1   9   4      138.58      141.73      9.36 o 
   0   9   4       32.15       42.03      6.22 o 
   1   9   4      118.66      146.97     12.93 o 
   2   9   4        3.22        4.98      6.98 o 
   3   9   4       20.96       19.72      8.37 o 
   4   9   4       72.89       61.30     10.81 o 
   5   9   4      212.90      200.92     15.86 o 
   6   9   4      562.99      543.53     23.75 o 
   7   9   4        4.52       -7.31     10.60 o 
   8   9   4       77.18       75.27     16.96 o 
   9   9   4       45.96       40.21     15.13 o 
  10   9   4       72.62       65.33     18.08 o 
  11   9   4        3.71        5.86     29.31 o 
 -12  10   4       15.47       -4.09     15.42 o 
 -11  10   4        5.68        5.89     13.37 o 
 -10  10   4        3.89        4.20     12.62 o 
  -9  10   4       86.03       81.69     17.92 o 
  -8  10   4       35.02       30.25     13.32 o 
  -7  10   4      265.32      262.28     23.16 o 
  -6  10   4        4.87        1.91      7.23 o 
  -5  10   4      398.24      408.10     19.12 o 
  -4  10   4        5.05        4.43      5.74 o 
  -3  10   4      224.00      267.13     12.66 o 
  -2  10   4      206.01      221.23     11.42 o 
  -1  10   4       36.47       40.37      6.55 o 
   0  10   4      119.17      116.90     11.74 o 
   1  10   4      322.98      328.86     16.91 o 
   2  10   4       18.57       30.97      8.92 o 
   3  10   4        7.23        8.84      8.09 o 
   4  10   4       24.35       25.76      9.52 o 
   5  10   4        0.28        1.04      8.33 o 
   6  10   4      467.82      441.43     29.82 o 
   7  10   4       22.16       25.12     13.41 o 
   8  10   4       38.97       42.80     15.15 o 
   9  10   4       13.43        9.25     13.63 o 
  10  10   4       43.74       47.71     17.00 o 
 -11  11   4        0.60       -2.08     15.06 o 
 -10  11   4       23.55       10.10     14.33 o 
  -9  11   4        1.82        0.68     11.60 o 
  -8  11   4       77.81       72.46     16.78 o 
  -7  11   4       29.95       41.04     12.93 o 
  -6  11   4      185.14      168.68     15.57 o 
  -5  11   4        1.29        1.95      6.79 o 
  -4  11   4       21.50       25.31      7.69 o 
  -3  11   4       80.38       82.91      9.77 o 
  -2  11   4      152.91      166.18     12.07 o 
  -1  11   4      704.24      711.83     21.94 o 
   0  11   4        1.85       -6.59      6.59 o 
   1  11   4       38.87       38.85      9.25 o 
   2  11   4       87.12       90.18     12.07 o 
   3  11   4        6.74        1.86      8.15 o 
   4  11   4       27.81       24.24      9.56 o 
   5  11   4      201.79      207.65     21.48 o 
   6  11   4       11.64        0.78      8.96 o 
   7  11   4       80.09       69.82     16.73 o 
   8  11   4        8.63        3.71     12.36 o 
   9  11   4       18.65       30.84     16.27 o 
  10  11   4        0.04       -0.74     13.77 o 
 -11  12   4       22.70       16.54     17.82 o 
 -10  12   4        2.64       12.41     13.79 o 
  -9  12   4       16.40       14.65     12.56 o 
  -8  12   4        2.32       10.83     11.73 o 
  -7  12   4      377.14      380.81     28.60 o 
  -6  12   4      115.99      119.68     14.20 o 
  -5  12   4      844.24      760.59     25.45 o 
  -4  12   4      230.25      208.58     16.05 o 
  -3  12   4       64.46       62.09     10.60 o 
  -2  12   4       53.19       58.82     10.00 o 
  -1  12   4        2.83        1.20      8.23 o 
   0  12   4       12.75       19.10      8.28 o 
   1  12   4        2.30       -0.26      7.65 o 
   2  12   4        0.83       -3.87      7.20 o 
   3  12   4       49.04       45.19     10.64 o 
   4  12   4       26.16       22.17      9.65 o 
   5  12   4       71.97       81.17     12.90 o 
   6  12   4        7.97        3.16      9.08 o 
   7  12   4        7.67        7.26     12.73 o 
   8  12   4        1.21       -8.22     11.10 o 
   9  12   4       22.95       15.54     14.74 o 
 -11  13   4        5.47        3.03     21.15 o 
 -10  13   4        0.72      -13.49     13.49 o 
  -9  13   4       18.65       27.47     14.47 o 
  -8  13   4        0.00       -6.65     10.92 o 
  -7  13   4       14.97       13.97     11.48 o 
  -6  13   4       70.62       57.35     11.70 o 
  -5  13   4       51.08       54.49     12.69 o 
  -4  13   4      118.76      137.04     16.11 o 
  -3  13   4      227.67      244.86     17.40 o 
  -2  13   4       23.00       27.41     10.35 o 
  -1  13   4      764.39      714.93     30.67 o 
   0  13   4        0.53        8.08      9.07 o 
   1  13   4       19.40       20.34      9.38 o 
   2  13   4        4.97       -0.05      7.97 o 
   3  13   4       42.71       48.47     11.06 o 
   4  13   4      202.64      177.67     16.80 o 
   5  13   4       12.36       11.94      9.45 o 
   6  13   4       90.83       64.92     12.97 o 
   7  13   4        1.72       10.32     12.64 o 
   8  13   4        1.65        3.08     13.09 o 
   9  13   4       16.28        3.55     14.04 o 
 -10  14   4        0.34        9.03     15.28 o 
  -9  14   4        8.44       -0.37     13.85 o 
  -8  14   4        0.01        1.27     11.69 o 
  -7  14   4      135.07      175.49     25.57 o 
  -6  14   4      130.30      105.03     15.99 o 
  -5  14   4       12.32       12.09     10.14 o 
  -4  14   4      138.82      133.50     16.55 o 
  -3  14   4       83.77      128.00     18.22 o 
  -2  14   4      130.47      115.59     14.98 o 
  -1  14   4        1.33        0.70      8.76 o 
   0  14   4       23.96       31.15     10.97 o 
   1  14   4        1.65        0.33      9.54 o 
   2  14   4       26.74       26.30     11.39 o 
   3  14   4        5.64        2.90      8.89 o 
   4  14   4       31.62       23.27     10.50 o 
   5  14   4        6.35       -5.29      8.55 o 
   6  14   4        0.16       -1.48      9.10 o 
   7  14   4        0.37        1.18     12.17 o 
   8  14   4       14.81        3.77     13.84 o 
   9  14   4        0.01       14.76     20.66 o 
  -9  15   4       16.71        5.48     20.07 o 
  -8  15   4        8.38       -5.71     18.28 o 
  -7  15   4        3.66       -0.75     13.52 o 
  -6  15   4        6.59       10.44     10.97 o 
  -5  15   4        1.57        3.73      9.87 o 
  -4  15   4        9.62        9.75     11.40 o 
  -3  15   4      101.70       86.23     17.12 o 
  -2  15   4       26.52       28.76     13.17 o 
  -1  15   4      128.79      141.02     16.90 o 
   0  15   4      101.91      113.90     15.97 o 
   1  15   4        0.20        7.07      8.92 o 
   2  15   4       19.71       20.18     11.58 o 
   3  15   4        2.76        7.88     10.82 o 
   4  15   4       23.95       20.84     11.72 o 
   5  15   4       12.40        5.29     10.08 o 
   6  15   4        0.00        2.02     11.20 o 
   7  15   4        1.10        2.85     13.01 o 
   8  15   4        1.27        2.16     12.12 o 
  -9  16   4        0.00      -11.83     17.35 o 
  -8  16   4       18.10       27.73     21.03 o 
  -7  16   4       32.73       25.66     20.23 o 
  -6  16   4        0.05       -9.29     10.29 o 
  -5  16   4      129.52       75.69     17.05 o 
  -4  16   4       54.08       53.29     15.56 o 
  -3  16   4        1.98       -5.12     11.37 o 
  -2  16   4      155.74      161.79     21.25 o 
  -1  16   4        5.85        3.50     11.65 o 
   0  16   4       70.91       53.73     13.48 o 
   1  16   4        7.39       20.26     11.36 o 
   2  16   4        3.72       -2.69     10.42 o 
   3  16   4        7.59       18.02     12.15 o 
   4  16   4        7.59        8.20     11.27 o 
   5  16   4        0.08       -7.73     11.28 o 
   6  16   4        0.02      -10.53     12.80 o 
   7  16   4        8.13        8.95     14.20 o 
  -8  17   4        9.38       29.44     22.59 o 
  -7  17   4       23.11       49.75     23.60 o 
  -6  17   4       47.03       39.66     18.46 o 
  -5  17   4        2.02       -0.25     12.19 o 
  -4  17   4       64.85       69.07     17.02 o 
  -3  17   4       69.33       49.40     15.30 o 
  -2  17   4       19.60       23.50     13.59 o 
  -1  17   4      157.90      145.72     20.94 o 
   0  17   4        0.65        6.44     12.51 o 
   1  17   4       47.67       46.12     13.94 o 
   2  17   4        1.92        0.59     10.81 o 
   3  17   4        6.91        8.70     12.18 o 
   4  17   4        8.55        0.11     11.28 o 
   5  17   4       12.63       10.53     12.46 o 
   6  17   4        5.85        3.24     14.13 o 
   7  17   4        2.17        2.25     31.75 o 
  -7  18   4        2.79        5.37     27.16 o 
  -6  18   4       16.39       36.78     18.08 o 
  -5  18   4        0.54        7.08     15.35 o 
  -4  18   4        2.00        1.71     12.72 o 
  -3  18   4       47.84       39.23     15.68 o 
  -2  18   4        1.18        7.39     12.85 o 
  -1  18   4       42.75       37.88     14.94 o 
   0  18   4        5.60        2.83     12.60 o 
   1  18   4        2.97       -7.35     12.05 o 
   2  18   4        0.37        0.27     11.09 o 
   3  18   4        0.28       -4.99     11.49 o 
   4  18   4       51.11       51.13     15.34 o 
   5  18   4        0.68        2.80     12.64 o 
   6  18   4       22.53       12.86     23.45 o 
  -6  19   4        0.35       -8.10     15.26 o 
  -5  19   4        4.14       14.08     17.48 o 
  -4  19   4        7.14       20.96     17.51 o 
  -3  19   4       11.11        0.05     13.43 o 
  -2  19   4       24.85       17.06     14.58 o 
  -1  19   4       34.63       33.15     16.58 o 
   0  19   4       42.42       56.89     17.06 o 
   1  19   4        0.79        7.53     13.31 o 
   2  19   4        9.45       23.52     14.89 o 
   3  19   4        0.03       -8.60     11.40 o 
   4  19   4        6.52       14.26     13.20 o 
  -5  20   4        1.37        7.62     21.97 o 
  -4  20   4        0.10       -5.84     15.30 o 
  -3  20   4       33.09       36.71     19.91 o 
  -2  20   4        8.11       12.10     15.21 o 
  -1  20   4        0.17        2.14     13.29 o 
   0  20   4        0.89        9.98     15.11 o 
   1  20   4        4.22       -1.14     13.72 o 
   2  20   4        5.19        3.73     14.29 o 
   3  20   4       11.37        3.51     17.26 o 
  -1  21   4        0.76       -1.56     28.23 o 
   0  21   4        2.86       -6.94     28.62 o 
 -13   1   5       19.99       12.03     15.63 o 
 -12   1   5        0.06       -0.25     12.28 o 
 -11   1   5       89.52       77.81     15.34 o 
 -10   1   5      105.21       92.61     15.20 o 
  -9   1   5       97.50      101.93     13.34 o 
  -8   1   5      186.71      203.08     16.03 o 
  -7   1   5       45.63       41.92      9.17 o 
  -6   1   5      436.48      398.72     14.57 o 
  -5   1   5       21.96       29.96      5.92 o 
  -4   1   5      624.84      625.30     14.35 o 
  -3   1   5      127.99      120.03      7.21 o 
  -2   1   5      341.52      365.43     11.81 o 
  -1   1   5      257.91      286.48      9.17 o 
   0   1   5     1334.66     1510.77     23.14 o 
   1   1   5      905.92      981.81     30.93 o 
   2   1   5      999.86     1037.64     17.46 o 
   3   1   5        0.00       -4.55      4.73 o 
   4   1   5       80.78       85.93      8.20 o 
   5   1   5       11.95        8.69      5.73 o 
   6   1   5       32.12       25.93      7.59 o 
   7   1   5       19.71       22.33     10.51 o 
   8   1   5       36.71       46.99     14.15 o 
   9   1   5        0.38        2.50     11.39 o 
  10   1   5        0.04      -11.16     11.32 o 
  11   1   5        3.39       10.91     13.36 o 
 -13   2   5       18.50       -1.92     14.81 o 
 -12   2   5       45.20       33.53     15.19 o 
 -11   2   5       15.66       18.97     11.45 o 
 -10   2   5        4.52       -1.48      9.36 o 
  -9   2   5     2197.48     2173.34     41.79 o 
  -8   2   5       94.68       93.78     12.33 o 
  -7   2   5      729.26      684.51     21.85 o 
  -6   2   5      701.04      676.82     18.19 o 
  -5   2   5        3.63        7.15      4.92 o 
  -4   2   5      472.17      507.61     13.04 o 
  -3   2   5      563.69      516.96     14.87 o 
  -2   2   5      589.99      567.51     16.83 o 
  -1   2   5       83.71      110.06      8.23 o 
   0   2   5        9.72        7.29      4.40 o 
   1   2   5      553.25      548.20     17.65 o 
   2   2   5      539.12      507.78     12.85 o 
   3   2   5      328.97      388.28     12.45 o 
   4   2   5       16.21       14.75      5.69 o 
   5   2   5        1.94       -2.59      5.90 o 
   6   2   5     1303.83     1313.87     34.52 o 
   7   2   5      675.82      686.73     27.06 o 
   8   2   5      188.26      188.04     18.64 o 
   9   2   5       71.19       58.90     15.40 o 
  10   2   5       32.74       48.29     15.98 o 
  11   2   5       88.50       92.93     19.94 o 
 -13   3   5       44.28       52.37     17.87 o 
 -12   3   5       14.37        4.00     11.05 o 
 -11   3   5        8.70        6.50     11.17 o 
 -10   3   5       26.74       15.90     10.90 o 
  -9   3   5        0.11        0.16      9.14 o 
  -8   3   5      343.05      352.36     19.27 o 
  -7   3   5       38.05       38.56      8.92 o 
  -6   3   5        8.11       10.32      5.58 o 
  -5   3   5      202.41      237.43     11.30 o 
  -4   3   5     1345.12     1372.02     36.99 o 
  -3   3   5        8.92        9.98      5.84 o 
  -2   3   5      422.81      395.03     12.50 o 
  -1   3   5      880.54      988.04     34.38 o 
   0   3   5     2534.12     2582.37     28.92 o 
   1   3   5     3367.87     3723.76     61.46 o 
   2   3   5      283.44      302.43     10.59 o 
   3   3   5        8.68        9.56      4.83 o 
   4   3   5        0.47        2.92      5.86 o 
   5   3   5        0.97        0.84      6.24 o 
   6   3   5      662.00      683.90     20.64 o 
   7   3   5      100.37      107.91     14.71 o 
   8   3   5      245.26      294.41     23.11 o 
   9   3   5        3.47        9.69     10.35 o 
  10   3   5      100.87       69.51     20.65 o 
  11   3   5        4.70        5.52     15.56 o 
 -13   4   5       10.94        6.62     14.31 o 
 -12   4   5       25.20       28.69     13.09 o 
 -11   4   5        0.52        2.30     10.84 o 
 -10   4   5       20.15        9.11     10.53 o 
  -9   4   5      249.01      245.65     21.07 o 
  -8   4   5      141.15      175.70     17.67 o 
  -7   4   5      330.21      341.26     21.23 o 
  -6   4   5      278.87      313.87     13.18 o 
  -5   4   5      269.45      315.65     11.81 o 
  -4   4   5       98.43       91.20      7.50 o 
  -3   4   5      128.81      137.25     10.30 o 
  -2   4   5        0.21       -1.36      5.31 o 
  -1   4   5       34.97       37.79      5.22 o 
   0   4   5       87.12       85.53      6.90 o 
   1   4   5        1.25        1.30      3.35 o 
   2   4   5      935.57      879.02     14.48 o 
   3   4   5      103.98      126.65     10.52 o 
   4   4   5      106.19      100.86     10.29 o 
   5   4   5        3.90        3.54      6.40 o 
   6   4   5      936.78      896.18     39.26 o 
   7   4   5      219.51      226.21     19.76 o 
   8   4   5      497.87      525.99     26.45 o 
   9   4   5      113.63      121.91     17.65 o 
  10   4   5       25.79       19.99     16.78 o 
  11   4   5      166.65      176.36     34.02 o 
 -13   5   5        8.78       12.07     14.54 o 
 -12   5   5       11.93       26.60     13.15 o 
 -11   5   5        8.94       12.28     11.85 o 
 -10   5   5        0.03       -0.23     10.05 o 
  -9   5   5       14.09        8.71      9.89 o 
  -8   5   5      413.98      442.78     23.47 o 
  -7   5   5       56.12       50.12     11.50 o 
  -6   5   5      269.51      265.06     14.90 o 
  -5   5   5     1074.08     1081.47     23.21 o 
  -4   5   5      207.02      220.68     10.63 o 
  -3   5   5      849.37      924.24     15.19 o 
  -2   5   5      101.42      137.58      7.63 o 
  -1   5   5      226.41      197.96     10.53 o 
   0   5   5       65.78       82.76      6.91 o 
   1   5   5       21.55       15.50      6.14 o 
   2   5   5      136.14      171.14     11.54 o 
   3   5   5        0.05       -1.58      5.93 o 
   4   5   5       47.85       36.26      7.91 o 
   5   5   5       11.59       14.22      7.12 o 
   6   5   5      129.47      124.29     12.00 o 
   7   5   5       90.66      112.63     15.60 o 
   8   5   5      117.51      138.60     20.06 o 
   9   5   5        1.56      -10.59     10.59 o 
  10   5   5       21.04       14.17     13.62 o 
  11   5   5        3.70        4.99     16.49 o 
 -13   6   5        5.77        7.92     19.85 o 
 -12   6   5        2.26        9.84     13.28 o 
 -11   6   5       90.80       72.83     15.48 o 
 -10   6   5       16.30        8.37     11.06 o 
  -9   6   5       33.52       29.66     11.90 o 
  -8   6   5       91.51       99.56     14.78 o 
  -7   6   5       56.19       58.98     11.95 o 
  -6   6   5       36.31       33.07      8.20 o 
  -5   6   5      235.63      224.25     13.82 o 
  -4   6   5       19.12       18.54      5.63 o 
  -3   6   5       37.49       40.46      6.13 o 
  -2   6   5      343.08      373.69     11.66 o 
  -1   6   5      739.60      772.55     17.85 o 
   0   6   5        0.05        0.19      4.40 o 
   1   6   5      272.92      295.51     13.30 o 
   2   6   5       37.75       35.12      7.45 o 
   3   6   5        0.03       -3.46      5.69 o 
   4   6   5      438.52      415.98     16.90 o 
   5   6   5      174.65      178.33     13.74 o 
   6   6   5      656.73      700.18     23.83 o 
   7   6   5       35.05       23.64     12.47 o 
   8   6   5      226.49      211.77     23.56 o 
   9   6   5       34.33       16.39     13.68 o 
  10   6   5        7.51       12.39     13.14 o 
  11   6   5        0.04       14.00     19.44 o 
 -12   7   5        4.74       -2.40     11.67 o 
 -11   7   5       65.97       93.28     19.12 o 
 -10   7   5        3.81        8.71     10.67 o 
  -9   7   5       10.16       17.07     10.84 o 
  -8   7   5       49.31       38.86     11.56 o 
  -7   7   5      249.42      267.60     20.44 o 
  -6   7   5       10.95        5.61      6.92 o 
  -5   7   5       84.02       95.37     10.47 o 
  -4   7   5      321.96      335.55     15.26 o 
  -3   7   5      125.02      124.80      8.98 o 
  -2   7   5        0.29        2.47      4.64 o 
  -1   7   5      120.67      107.60      9.22 o 
   0   7   5       10.54        5.88      4.67 o 
   1   7   5        6.48        1.32      5.61 o 
   2   7   5      297.09      362.97     15.17 o 
   3   7   5       17.01       15.51      7.07 o 
   4   7   5      118.09      121.30     11.57 o 
   5   7   5      905.92      861.98     29.09 o 
   6   7   5        0.32       -3.70      8.02 o 
   7   7   5       19.14       13.20     12.21 o 
   8   7   5       37.50       29.19     13.77 o 
   9   7   5       27.94       38.89     14.96 o 
  10   7   5       21.71       14.56     13.63 o 
  11   7   5       10.84        7.30     21.25 o 
 -12   8   5        1.12       -4.35     13.80 o 
 -11   8   5      141.96      131.05     21.84 o 
 -10   8   5        2.79       14.59     12.02 o 
  -9   8   5      314.26      296.69     26.97 o 
  -8   8   5        2.62        5.65      9.29 o 
  -7   8   5       61.69       63.49     12.47 o 
  -6   8   5        8.36        9.62      7.27 o 
  -5   8   5      322.31      330.76     16.94 o 
  -4   8   5       52.00       42.38      8.29 o 
  -3   8   5      337.75      343.85     13.92 o 
  -2   8   5      108.05      124.58      9.04 o 
  -1   8   5        2.28        3.52      4.91 o 
   0   8   5       34.41       32.69      7.18 o 
   1   8   5      833.82      837.70     27.90 o 
   2   8   5      171.09      173.19     12.40 o 
   3   8   5        2.20        0.67      7.13 o 
   4   8   5       77.49       78.43     11.69 o 
   5   8   5      188.79      190.76     15.98 o 
   6   8   5      115.57      116.45     14.00 o 
   7   8   5        0.01        5.70     11.29 o 
   8   8   5      105.63      118.72     19.54 o 
   9   8   5       11.72       15.04     13.44 o 
  10   8   5       63.28       68.34     18.41 o 
 -12   9   5       30.34       38.47     16.31 o 
 -11   9   5        4.77        8.59     13.74 o 
 -10   9   5       70.04       71.50     17.51 o 
  -9   9   5      138.10      127.35     19.61 o 
  -8   9   5        0.11       -4.02      9.75 o 
  -7   9   5        3.44        4.85      8.76 o 
  -6   9   5      127.62      114.73     11.78 o 
  -5   9   5       14.42        7.59      7.04 o 
  -4   9   5       32.33       32.11      7.85 o 
  -3   9   5      140.30      157.86     11.98 o 
  -2   9   5       23.82       24.03      6.13 o 
  -1   9   5      721.74      700.46     22.01 o 
   0   9   5       12.28       10.61      6.36 o 
   1   9   5      296.62      285.41     16.07 o 
   2   9   5      704.98      663.82     22.32 o 
   3   9   5      255.64      246.10     17.07 o 
   4   9   5      840.85      775.80     36.24 o 
   5   9   5      293.65      255.29     25.87 o 
   6   9   5      170.37      172.19     16.28 o 
   7   9   5      104.76      119.34     19.18 o 
   8   9   5        0.25        9.69     12.22 o 
   9   9   5      138.35      127.61     21.98 o 
  10   9   5       44.53       42.43     17.24 o 
 -12  10   5       11.02       10.75     17.45 o 
 -11  10   5        0.04        2.94     13.31 o 
 -10  10   5        6.48       10.52     13.26 o 
  -9  10   5        0.00       -6.64     10.63 o 
  -8  10   5        0.33       -0.56     10.32 o 
  -7  10   5        4.18        1.36     10.35 o 
  -6  10   5        5.15        2.15      8.16 o 
  -5  10   5       80.68       93.24     11.14 o 
  -4  10   5       54.79       58.26      9.46 o 
  -3  10   5        0.26       -5.78      5.78 o 
  -2  10   5      219.33      234.59     13.65 o 
  -1  10   5       33.45       39.47      8.86 o 
   0  10   5      281.30      254.76     15.96 o 
   1  10   5      593.70      599.38     21.59 o 
   2  10   5        3.90       -0.55      7.48 o 
   3  10   5      781.23      779.46     25.36 o 
   4  10   5      156.63      140.20     14.80 o 
   5  10   5       51.86       37.04     10.70 o 
   6  10   5       52.25       54.49     11.93 o 
   7  10   5      271.59      288.92     27.55 o 
   8  10   5      142.77      158.44     22.36 o 
   9  10   5       48.39       27.81     15.24 o 
  10  10   5        0.00        6.73     20.31 o 
 -11  11   5       11.65       16.01     15.08 o 
 -10  11   5       26.30       20.35     14.38 o 
  -9  11   5       23.19       20.21     13.30 o 
  -8  11   5      219.66      223.33     23.78 o 
  -7  11   5       50.16       39.63     13.53 o 
  -6  11   5      214.91      215.80     17.42 o 
  -5  11   5      106.32      106.41     13.04 o 
  -4  11   5        0.66       -1.99      7.34 o 
  -3  11   5      179.04      195.97     13.60 o 
  -2  11   5      175.30      195.06     17.04 o 
  -1  11   5      519.98      476.31     19.30 o 
   0  11   5      181.43      170.96     14.62 o 
   1  11   5      241.13      241.14     17.26 o 
   2  11   5      127.04      117.45     13.66 o 
   3  11   5       90.42       73.64     12.11 o 
   4  11   5       25.82       26.32     10.06 o 
   5  11   5      189.33      157.05     22.23 o 
   6  11   5       41.32       42.08     11.76 o 
   7  11   5       69.88       80.18     17.77 o 
   8  11   5       11.52       -1.67     12.68 o 
   9  11   5       78.48       75.44     18.47 o 
 -11  12   5       11.41        0.49     13.89 o 
 -10  12   5       52.88       54.62     16.27 o 
  -9  12   5        7.94       12.73     12.50 o 
  -8  12   5       69.05       66.26     15.91 o 
  -7  12   5       41.55       48.67     13.89 o 
  -6  12   5       20.49       23.64      9.75 o 
  -5  12   5        2.00        3.86      8.23 o 
  -4  12   5      102.80      116.45     15.25 o 
  -3  12   5       14.20       24.76     12.22 o 
  -2  12   5      236.41      208.14     21.16 o 
  -1  12   5       66.06       70.47     12.42 o 
   0  12   5       26.88       35.93      9.64 o 
   1  12   5      436.00      426.98     25.56 o 
   2  12   5      213.32      215.07     17.42 o 
   3  12   5        4.41        9.31      8.94 o 
   4  12   5       19.55        4.39     10.35 o 
   5  12   5        7.31       -4.04      8.76 o 
   6  12   5        3.41        1.09      9.38 o 
   7  12   5       23.12       18.16     13.40 o 
   8  12   5        0.71       -7.25     12.33 o 
   9  12   5       11.01       10.66     15.24 o 
 -10  13   5       39.30       32.15     15.93 o 
  -9  13   5       33.62       25.04     14.05 o 
  -8  13   5        3.59        0.51     11.89 o 
  -7  13   5      310.58      329.74     27.36 o 
  -6  13   5        8.02       11.05     10.08 o 
  -5  13   5        0.01        5.10      9.27 o 
  -4  13   5        8.38       14.04     14.48 o 
  -3  13   5      155.10      166.55     20.27 o 
  -2  13   5       22.04       21.24     11.73 o 
  -1  13   5      162.90      183.39     21.00 o 
   0  13   5        3.31        3.10     11.56 o 
   1  13   5        3.29       -3.09      7.94 o 
   2  13   5        4.92        8.98      9.12 o 
   3  13   5       52.04       49.85     11.77 o 
   4  13   5        5.87       12.05      9.86 o 
   5  13   5       73.81       68.91     13.11 o 
   6  13   5       15.99        5.45     10.88 o 
   7  13   5       53.59       42.69     15.57 o 
   8  13   5       19.59       20.55     14.53 o 
 -10  14   5        0.16       -9.79     14.80 o 
  -9  14   5        4.92        1.14     12.89 o 
  -8  14   5        1.58       10.30     14.74 o 
  -7  14   5       11.09       11.84     13.55 o 
  -6  14   5      116.39      121.12     16.75 o 
  -5  14   5       34.86       38.78     14.07 o 
  -4  14   5       58.63       49.57     14.62 o 
  -3  14   5      199.03      205.23     22.30 o 
  -2  14   5        0.41        2.05     10.46 o 
  -1  14   5       42.98       32.92     15.05 o 
   0  14   5       19.19       -0.22     10.71 o 
   1  14   5        7.34        2.46      9.73 o 
   2  14   5       30.32       36.90     10.82 o 
   3  14   5      109.72      106.82     14.59 o 
   4  14   5       26.58       26.27     10.87 o 
   5  14   5       11.61       11.46     10.11 o 
   6  14   5       18.11       16.98     12.20 o 
   7  14   5        2.18        2.85     12.79 o 
   8  14   5       33.02       40.55     16.91 o 
  -9  15   5        1.91        2.24     18.76 o 
  -8  15   5        0.05        5.59     15.58 o 
  -7  15   5       76.98       70.25     19.12 o 
  -6  15   5        8.65        0.44     11.65 o 
  -5  15   5       90.62      109.81     16.96 o 
  -4  15   5       70.99       79.89     16.39 o 
  -3  15   5        2.91        8.10     12.48 o 
  -2  15   5      261.95      249.01     24.79 o 
  -1  15   5      294.36      308.09     27.36 o 
   0  15   5       16.94       14.54     12.19 o 
   1  15   5        3.47        1.14     11.81 o 
   2  15   5        0.94       -1.98     10.03 o 
   3  15   5       34.63       33.29     12.67 o 
   4  15   5       25.87       15.72     10.23 o 
   5  15   5        0.00       -7.87      9.00 o 
   6  15   5        2.62        6.04     11.64 o 
   7  15   5       12.55       11.16     14.07 o 
  -9  16   5        1.17        0.59     25.60 o 
  -8  16   5       31.22       25.44     20.95 o 
  -7  16   5       13.02       -7.76     18.03 o 
  -6  16   5       95.66       90.43     18.59 o 
  -5  16   5       29.91       45.54     15.77 o 
  -4  16   5        1.14       -0.03     12.21 o 
  -3  16   5       17.11       14.69     12.76 o 
  -2  16   5      126.04      114.19     19.74 o 
  -1  16   5       15.94        5.41     12.27 o 
   0  16   5       16.44        7.35     12.21 o 
   1  16   5       61.77       58.00     16.46 o 
   2  16   5        5.88       -2.93     12.96 o 
   3  16   5        5.65       -3.78     11.76 o 
   4  16   5        2.16        3.75     10.92 o 
   5  16   5        1.10       -4.81     11.19 o 
   6  16   5        4.35       -1.21     13.67 o 
   7  16   5        0.41        4.17     18.68 o 
  -8  17   5        9.00       11.53     33.12 o 
  -7  17   5        0.25        0.68     29.60 o 
  -6  17   5       18.75        8.28     12.40 o 
  -5  17   5       33.79       36.16     15.09 o 
  -4  17   5       45.68       34.33     15.63 o 
  -3  17   5      167.96      148.05     21.95 o 
  -2  17   5       73.42       56.81     16.25 o 
  -1  17   5       69.19       83.28     18.56 o 
   0  17   5       80.31       78.66     21.69 o 
   1  17   5        0.13       -1.69     11.65 o 
   2  17   5       10.30       10.34     13.47 o 
   3  17   5       10.00        5.88     12.84 o 
   4  17   5        2.36        2.34     12.93 o 
   5  17   5       29.13        5.58     12.82 o 
   6  17   5       11.40       21.78     24.02 o 
  -6  18   5        6.40        4.27     13.91 o 
  -5  18   5       19.29       18.59     13.84 o 
  -4  18   5       30.02       37.26     15.83 o 
  -3  18   5        4.81        7.50     13.73 o 
  -2  18   5       62.92       63.95     17.35 o 
  -1  18   5       11.89        7.95     13.37 o 
   0  18   5        9.48       18.07     13.88 o 
   1  18   5       16.08        7.83     13.56 o 
   2  18   5        0.05      -12.33     12.33 o 
   3  18   5       11.14        5.88     13.39 o 
   4  18   5        3.81        0.87     13.69 o 
   5  18   5        1.00      -10.54     19.47 o 
  -5  19   5        6.28        6.30     13.95 o 
  -4  19   5        9.51        4.95     14.13 o 
  -3  19   5       11.44        3.07     14.00 o 
  -2  19   5       23.54       10.55     14.84 o 
  -1  19   5       51.86       55.26     16.98 o 
   0  19   5       44.58       54.95     17.11 o 
   1  19   5       12.61       18.82     15.36 o 
   2  19   5       48.29       66.76     18.42 o 
   3  19   5       11.11       23.76     16.17 o 
   4  19   5        3.14        2.21     21.25 o 
  -4  20   5        0.65        2.04     16.71 o 
  -3  20   5        3.12        4.33     14.86 o 
  -2  20   5        2.47       -4.42     13.75 o 
  -1  20   5        0.34       -1.22     13.74 o 
   0  20   5        9.54       -7.31     13.84 o 
   1  20   5        0.11        0.03     14.16 o 
   2  20   5        0.01        8.60     29.99 o 
 -13   0   6       86.06       63.06     28.29 o 
 -12   0   6        0.48       -3.13     16.78 o 
 -11   0   6       74.38       65.75     25.20 o 
 -10   0   6      141.76      124.26     27.80 o 
  -9   0   6      322.05      363.30     41.76 o 
  -8   0   6      753.30      763.06     47.51 o 
  -7   0   6       66.17       87.63     20.89 o 
  -6   0   6      187.66      220.59     16.43 o 
  -5   0   6       87.47      103.70     11.96 o 
  -4   0   6      415.04      419.09     17.49 o 
  -3   0   6       27.07       26.67      6.93 o 
  -2   0   6        6.39        8.03      5.62 o 
  -1   0   6        5.17        3.69      5.87 o 
   0   0   6     3044.26     2899.20     38.73 o 
   1   0   6     1883.69     1982.21     38.32 o 
   2   0   6     1053.15     1024.25     26.53 o 
   3   0   6     1851.22     1747.89     35.35 o 
   4   0   6       10.73        7.77      8.17 o 
   5   0   6      551.46      535.79     23.35 o 
   6   0   6      340.88      332.12     27.04 o 
   7   0   6       56.40       45.95     19.29 o 
   8   0   6        1.74        5.07     17.33 o 
   9   0   6      104.53      114.61     27.60 o 
  10   0   6       41.37       73.00     26.59 o 
  11   0   6      229.99      360.93     66.07 o 
 -13   1   6        0.01       13.78     15.43 o 
 -12   1   6        0.32        6.14     13.40 o 
 -11   1   6       11.99        1.96     11.66 o 
 -10   1   6       29.21       29.55     13.75 o 
  -9   1   6        0.40        0.46     10.93 o 
  -8   1   6      121.58      108.54     17.21 o 
  -7   1   6      244.16      231.18     18.21 o 
  -6   1   6        0.86        5.19      6.01 o 
  -5   1   6       92.56       92.17      8.82 o 
  -4   1   6     1176.21     1245.27     24.87 o 
  -3   1   6        0.08        1.45      5.22 o 
  -2   1   6        8.75       18.08      5.84 o 
  -1   1   6      270.62      313.18      9.84 o 
   0   1   6     1210.60     1297.65     20.64 o 
   1   1   6       92.97      118.83      8.34 o 
   2   1   6       41.80       51.58      6.80 o 
   3   1   6        2.14        2.73      4.95 o 
   4   1   6       25.94       32.26      6.85 o 
   5   1   6      161.63      176.14     13.19 o 
   6   1   6      872.81      831.05     31.59 o 
   7   1   6        0.78        3.12     11.21 o 
   8   1   6       17.73       25.85     13.53 o 
   9   1   6       81.53       65.17     16.62 o 
  10   1   6        2.06       -3.12     12.36 o 
  11   1   6        6.68        3.45     13.78 o 
 -13   2   6        4.14        2.29     14.59 o 
 -12   2   6       37.30       35.54     16.04 o 
 -11   2   6       88.25       61.63     17.31 o 
 -10   2   6       38.13       49.64     14.71 o 
  -9   2   6        0.50       -2.40     10.77 o 
  -8   2   6       54.91       52.00     12.06 o 
  -7   2   6       14.96       28.38      9.91 o 
  -6   2   6        1.22        6.62      6.28 o 
  -5   2   6       43.87       34.87      7.45 o 
  -4   2   6       46.42       50.29      7.70 o 
  -3   2   6     2073.86     2147.26     32.99 o 
  -2   2   6        0.46       -0.44      5.35 o 
  -1   2   6     3253.86     3439.59     81.25 o 
   0   2   6      724.02      731.27     14.90 o 
   1   2   6       28.38       33.04      5.89 o 
   2   2   6      101.81       97.63      8.06 o 
   3   2   6      212.58      236.14     13.56 o 
   4   2   6       23.08       31.21      7.69 o 
   5   2   6        0.10        3.56      6.66 o 
   6   2   6      376.82      385.64     20.07 o 
   7   2   6       13.69       24.18     12.16 o 
   8   2   6        0.01        0.82     12.11 o 
   9   2   6        2.17        3.01     12.71 o 
  10   2   6        2.93       -2.26     11.93 o 
  11   2   6        4.84       18.53     15.02 o 
 -13   3   6       31.06       40.56     17.42 o 
 -12   3   6       91.37       97.42     20.38 o 
 -11   3   6       21.40       29.96     15.12 o 
 -10   3   6       41.18       45.79     14.56 o 
  -9   3   6      332.41      363.80     24.71 o 
  -8   3   6        5.68       10.02      9.47 o 
  -7   3   6       83.03       93.60     13.63 o 
  -6   3   6       98.57      118.55     11.00 o 
  -5   3   6       85.55      109.00     10.22 o 
  -4   3   6      286.09      295.91     14.10 o 
  -3   3   6      323.66      375.73     14.19 o 
  -2   3   6      303.53      308.18     12.92 o 
  -1   3   6       14.22        7.07      5.45 o 
   0   3   6       32.74       37.60      5.75 o 
   1   3   6       60.51       68.09      6.96 o 
   2   3   6       14.82       16.06      6.55 o 
   3   3   6        0.01        1.44      6.14 o 
   4   3   6       68.57       69.10      9.34 o 
   5   3   6       20.14       30.13      8.65 o 
   6   3   6        4.48        9.62      7.66 o 
   7   3   6      136.39      151.09     17.51 o 
   8   3   6        0.45        7.33     11.57 o 
   9   3   6       44.35       39.03     14.97 o 
  10   3   6        1.18       -3.98     13.30 o 
  11   3   6       12.78       26.24     23.53 o 
 -13   4   6        4.63        5.80     14.72 o 
 -12   4   6        0.57       -3.58     13.40 o 
 -11   4   6       14.86        3.71     13.23 o 
 -10   4   6       14.61        9.89     10.76 o 
  -9   4   6       83.06       76.74     14.51 o 
  -8   4   6        8.00        2.58      8.99 o 
  -7   4   6        2.89        7.48      8.78 o 
  -6   4   6      504.35      515.46     16.94 o 
  -5   4   6      258.50      275.95     14.96 o 
  -4   4   6      328.44      345.10     13.84 o 
  -3   4   6       10.47       21.00      6.78 o 
  -2   4   6      445.04      427.65     14.00 o 
  -1   4   6       24.13       42.67      5.21 o 
   0   4   6       24.79       21.17      5.37 o 
   1   4   6      323.20      303.92     13.52 o 
   2   4   6      127.67      128.57     10.55 o 
   3   4   6       22.40       20.03      7.01 o 
   4   4   6       33.39       28.49      8.00 o 
   5   4   6      831.40      800.02     22.60 o 
   6   4   6       23.59       28.13      8.87 o 
   7   4   6       68.60       69.66     13.46 o 
   8   4   6      172.35      188.00     19.78 o 
   9   4   6        0.14       -0.82     14.28 o 
  10   4   6       27.29       23.44     17.06 o 
 -13   5   6        1.64        9.45     22.31 o 
 -12   5   6       20.50       17.30     14.82 o 
 -11   5   6       35.98       34.59     15.54 o 
 -10   5   6       12.01       10.16     10.76 o 
  -9   5   6        0.55       -2.33      9.24 o 
  -8   5   6      151.45      163.75     17.90 o 
  -7   5   6       14.74       18.01      9.64 o 
  -6   5   6       11.46        8.29      6.56 o 
  -5   5   6        0.51        3.49      5.97 o 
  -4   5   6        2.22       -5.91      5.91 o 
  -3   5   6        0.09        3.63      6.02 o 
  -2   5   6       90.88      117.25     10.10 o 
  -1   5   6      179.76      182.68      9.27 o 
   0   5   6        0.39       -4.40      4.40 o 
   1   5   6     1946.16     1955.27     54.25 o 
   2   5   6       57.25       50.45      7.87 o 
   3   5   6      391.11      384.81     16.05 o 
   4   5   6       77.07       76.10     10.19 o 
   5   5   6      204.82      209.99     15.10 o 
   6   5   6      890.67      899.23     27.24 o 
   7   5   6       68.90       81.04     14.46 o 
   8   5   6      124.08      154.14     20.90 o 
   9   5   6       87.02       74.62     21.62 o 
  10   5   6       12.08       13.11     16.35 o 
 -12   6   6       29.21       27.71     15.98 o 
 -11   6   6        0.00        2.63     11.40 o 
 -10   6   6        9.79       16.47     11.22 o 
  -9   6   6      203.39      225.56     21.24 o 
  -8   6   6      198.20      211.50     19.67 o 
  -7   6   6      676.77      618.23     22.73 o 
  -6   6   6      136.05      143.34     11.69 o 
  -5   6   6       13.50       24.62      7.74 o 
  -4   6   6      384.51      380.25     15.99 o 
  -3   6   6      146.62      148.38     11.60 o 
  -2   6   6       37.86       48.28      8.00 o 
  -1   6   6        0.36        1.35      5.62 o 
   0   6   6       27.31       31.79      6.94 o 
   1   6   6        4.67        5.30      5.96 o 
   2   6   6      459.17      427.67     16.39 o 
   3   6   6        3.77        7.11      6.89 o 
   4   6   6      597.52      605.48     18.96 o 
   5   6   6      151.11      187.83     14.71 o 
   6   6   6      694.82      667.07     24.56 o 
   7   6   6       14.45       15.98     12.14 o 
   8   6   6       36.60       42.33     14.79 o 
   9   6   6        0.01       -1.26     12.28 o 
  10   6   6       10.46       16.81     17.30 o 
 -12   7   6       22.18       23.17     18.58 o 
 -11   7   6      106.26      114.03     20.20 o 
 -10   7   6        2.09       -1.73     10.42 o 
  -9   7   6        0.55        4.43      9.86 o 
  -8   7   6       37.52       43.84     12.43 o 
  -7   7   6        8.74       11.77      8.45 o 
  -6   7   6       34.51       34.40      8.80 o 
  -5   7   6       48.31       50.58      9.14 o 
  -4   7   6      196.73      229.45     14.62 o 
  -3   7   6       11.24       13.41      6.85 o 
  -2   7   6        1.73        4.31      6.23 o 
  -1   7   6     1027.07     1071.79     40.76 o 
   0   7   6      261.92      288.81     14.31 o 
   1   7   6      284.66      285.24     14.80 o 
   2   7   6        7.54        8.31      6.72 o 
   3   7   6      593.15      596.88     22.24 o 
   4   7   6        4.46        6.08      8.14 o 
   5   7   6     1031.61     1014.42     28.90 o 
   6   7   6      213.15      226.37     18.07 o 
   7   7   6      104.28      129.68     23.23 o 
   8   7   6        7.40        8.44     11.94 o 
   9   7   6        4.64       -6.71     11.30 o 
  10   7   6        0.96        0.80     13.13 o 
 -12   8   6       18.14        8.13     14.73 o 
 -11   8   6       34.33       41.55     15.89 o 
 -10   8   6      149.63      167.30     22.33 o 
  -9   8   6       16.30       22.69     11.76 o 
  -8   8   6       17.27       14.74      9.89 o 
  -7   8   6       12.40       17.26      8.74 o 
  -6   8   6       61.30       46.36      9.67 o 
  -5   8   6        6.21        5.43      7.10 o 
  -4   8   6       44.89       37.52      8.43 o 
  -3   8   6       48.08       49.27      8.45 o 
  -2   8   6        0.07        4.33      5.99 o 
  -1   8   6      699.30      652.69     21.31 o 
   0   8   6      252.24      248.22     15.81 o 
   1   8   6      262.65      266.76     14.82 o 
   2   8   6      971.53      969.42     26.13 o 
   3   8   6        0.00        1.10      8.00 o 
   4   8   6      159.73      155.11     14.86 o 
   5   8   6       12.83       14.01      9.01 o 
   6   8   6       32.04       37.70     10.94 o 
   7   8   6       45.39       56.44     15.40 o 
   8   8   6       13.39        6.74     12.60 o 
   9   8   6       32.88       16.06     14.33 o 
  10   8   6        8.03       -0.45     17.35 o 
 -12   9   6       35.92       35.70     17.53 o 
 -11   9   6       20.09       30.61     15.51 o 
 -10   9   6        0.13        9.35     11.56 o 
  -9   9   6       51.62       65.89     16.26 o 
  -8   9   6      156.05      168.91     21.13 o 
  -7   9   6        7.44        1.84      7.89 o 
  -6   9   6        9.91        7.75      7.49 o 
  -5   9   6        0.36       -4.83      6.83 o 
  -4   9   6        0.02       -1.91      6.79 o 
  -3   9   6       73.12       72.03      9.56 o 
  -2   9   6        7.71        5.74      7.23 o 
  -1   9   6      328.57      338.20     17.84 o 
   0   9   6       48.96       66.21     10.34 o 
   1   9   6       36.25       33.01      9.30 o 
   2   9   6       81.83       76.00     11.35 o 
   3   9   6      717.52      687.60     24.55 o 
   4   9   6       16.06       15.19      9.12 o 
   5   9   6      283.34      291.20     22.18 o 
   6   9   6       40.68       41.69     11.45 o 
   7   9   6        7.60       -6.61     10.87 o 
   8   9   6       32.72       20.18     14.28 o 
   9   9   6        0.88       -5.16     13.04 o 
 -11  10   6       43.06       46.29     16.94 o 
 -10  10   6       37.07       47.07     15.87 o 
  -9  10   6       24.80       17.58     12.84 o 
  -8  10   6        6.28       12.42     12.02 o 
  -7  10   6      143.73      145.40     16.90 o 
  -6  10   6       21.68       19.35      9.18 o 
  -5  10   6       12.26       10.66      7.74 o 
  -4  10   6       28.76       18.97      7.73 o 
  -3  10   6       40.43       48.35     10.01 o 
  -2  10   6      237.45      252.94     16.79 o 
  -1  10   6      203.05      211.25     17.85 o 
   0  10   6       53.82       62.87     12.27 o 
   1  10   6      698.04      687.68     29.75 o 
   2  10   6      122.44      119.47     13.59 o 
   3  10   6      380.10      360.06     20.93 o 
   4  10   6       71.77       50.97     11.21 o 
   5  10   6       31.02       24.83     10.44 o 
   6  10   6      176.62      182.88     19.91 o 
   7  10   6      140.33      138.09     21.34 o 
   8  10   6        0.20        5.36     13.15 o 
   9  10   6       87.18       91.26     20.27 o 
 -11  11   6       10.91       10.20     14.38 o 
 -10  11   6        2.86       -5.44     12.42 o 
  -9  11   6       58.15       54.70     16.43 o 
  -8  11   6       11.24       10.65     11.83 o 
  -7  11   6        6.80       -5.28      9.21 o 
  -6  11   6       50.73       61.16     11.65 o 
  -5  11   6       14.80       17.19      8.87 o 
  -4  11   6        5.14       -4.54      6.63 o 
  -3  11   6        4.97       -3.34      8.84 o 
  -2  11   6      646.65      675.64     26.54 o 
  -1  11   6      593.38      631.67     25.60 o 
   0  11   6      500.96      518.03     24.23 o 
   1  11   6        8.01       16.26      9.82 o 
   2  11   6       11.40        2.11      9.09 o 
   3  11   6       48.39       46.34     11.17 o 
   4  11   6        3.54        7.54      8.90 o 
   5  11   6       18.21        6.63      9.57 o 
   6  11   6        1.53       -1.38     10.78 o 
   7  11   6        1.14        0.62     12.15 o 
   8  11   6        7.73       13.63     14.51 o 
   9  11   6        8.29       -5.96     16.00 o 
 -11  12   6        0.01       -8.17     13.17 o 
 -10  12   6       28.96       20.44     13.65 o 
  -9  12   6        0.00        8.23     12.85 o 
  -8  12   6       37.58       40.08     14.95 o 
  -7  12   6       31.55       28.89     13.08 o 
  -6  12   6       11.44       19.33      9.37 o 
  -5  12   6        3.19       -3.88      7.52 o 
  -4  12   6        7.73       -2.83     10.26 o 
  -3  12   6        7.63       11.30     11.17 o 
  -2  12   6       14.43        0.50      8.99 o 
  -1  12   6      159.98      160.18     16.93 o 
   0  12   6       41.91       60.13     12.57 o 
   1  12   6      123.79      130.47     16.15 o 
   2  12   6       11.69       22.07     10.46 o 
   3  12   6      127.33      118.19     15.78 o 
   4  12   6       86.32       83.04     13.64 o 
   5  12   6       31.89       26.36     10.68 o 
   6  12   6        3.54       -0.08     10.82 o 
   7  12   6       47.53       56.32     17.52 o 
   8  12   6       32.11       26.64     16.72 o 
 -10  13   6       21.13       29.21     15.34 o 
  -9  13   6       23.72        8.93     13.74 o 
  -8  13   6        0.00       -1.55     11.53 o 
  -7  13   6       74.27       57.99     18.03 o 
  -6  13   6       11.00       14.74     10.96 o 
  -5  13   6       21.23        5.28      9.86 o 
  -4  13   6       14.85       13.91     12.00 o 
  -3  13   6       35.97       34.38     13.28 o 
  -2  13   6      242.19      204.91     22.37 o 
  -1  13   6        3.54       15.49     11.90 o 
   0  13   6        0.07        4.66      9.26 o 
   1  13   6       42.75       25.65     11.47 o 
   2  13   6        2.24        1.71      9.64 o 
   3  13   6       63.86       70.42     14.17 o 
   4  13   6       14.86       14.49     11.25 o 
   5  13   6        5.93       10.67     10.32 o 
   6  13   6        3.70        3.88     11.57 o 
   7  13   6        1.13       -8.98     11.71 o 
   8  13   6        2.40       16.34     15.07 o 
 -10  14   6        0.01        0.85     23.69 o 
  -9  14   6        0.03       -1.13     14.58 o 
  -8  14   6       36.81       47.06     18.09 o 
  -7  14   6       17.16       10.77     14.44 o 
  -6  14   6       32.91       23.27     13.86 o 
  -5  14   6       37.98       31.82     14.00 o 
  -4  14   6        1.88       -3.70     11.67 o 
  -3  14   6        1.00       -8.31      9.90 o 
  -2  14   6      138.69      143.94     19.92 o 
  -1  14   6        6.74        3.13     11.35 o 
   0  14   6       11.65       -4.46     10.08 o 
   1  14   6        5.79       14.24     12.23 o 
   2  14   6       85.93       84.17     15.38 o 
   3  14   6        2.60        3.43     10.26 o 
   4  14   6       67.97       69.95     15.02 o 
   5  14   6       39.98       25.93     12.85 o 
   6  14   6        0.03       -2.39     12.93 o 
   7  14   6        0.96       -1.71     15.62 o 
  -9  15   6       28.15       21.70     18.53 o 
  -8  15   6        0.87       15.98     21.40 o 
  -7  15   6        0.07       -0.52     28.14 o 
  -6  15   6       34.80       37.79     13.21 o 
  -5  15   6       31.29       33.96     14.30 o 
  -4  15   6        0.29        3.56     12.12 o 
  -3  15   6        2.73       -4.49     11.60 o 
  -2  15   6       24.98       25.60     13.66 o 
  -1  15   6        1.91       10.48     12.57 o 
   0  15   6       20.78       24.70     13.58 o 
   1  15   6        7.23        0.81     11.63 o 
   2  15   6      101.09      112.10     19.83 o 
   3  15   6        0.26        7.57     12.72 o 
   4  15   6        8.51        3.18     10.89 o 
   5  15   6        0.01       -0.89     10.51 o 
   6  15   6        0.51       11.65     14.00 o 
   7  15   6        0.13        1.76     27.45 o 
  -8  16   6       24.12       21.42     24.38 o 
  -7  16   6        3.93        7.12     19.53 o 
  -6  16   6       27.28       25.69     14.92 o 
  -5  16   6       18.31       -1.71     12.86 o 
  -4  16   6       12.63        5.73     13.10 o 
  -3  16   6        1.02       -6.53     11.35 o 
  -2  16   6        9.87        7.40     12.23 o 
  -1  16   6        1.95       -6.70     11.73 o 
   0  16   6        0.92       -7.18     11.96 o 
   1  16   6        1.49       -1.37     11.66 o 
   2  16   6       20.98        6.97     13.26 o 
   3  16   6       24.05       19.93     14.66 o 
   4  16   6       60.78       43.63     16.24 o 
   5  16   6        4.86       -3.26     13.00 o 
   6  16   6       65.65       87.27     32.68 o 
  -7  17   6       11.30       12.76     16.98 o 
  -6  17   6        0.00        9.09     13.80 o 
  -5  17   6        1.10        2.09     12.80 o 
  -4  17   6        5.98        0.86     12.88 o 
  -3  17   6       13.83        5.31     12.77 o 
  -2  17   6       61.81       61.67     17.27 o 
  -1  17   6       44.06       56.42     17.04 o 
   0  17   6        0.05        1.91     13.02 o 
   1  17   6        3.61       -3.75     13.02 o 
   2  17   6        0.04        9.09     12.84 o 
   3  17   6       73.90       64.33     17.85 o 
   4  17   6        0.03       13.58     13.75 o 
   5  17   6        0.43        1.14     16.09 o 
  -6  18   6       30.79       20.28     15.10 o 
  -5  18   6        1.31      -12.04     13.58 o 
  -4  18   6       44.37       47.71     17.07 o 
  -3  18   6        2.30        2.08     12.82 o 
  -2  18   6        0.63        5.26     13.55 o 
  -1  18   6      108.45      115.14     20.55 o 
   0  18   6        2.11       -0.26     12.92 o 
   1  18   6       17.67       31.02     16.60 o 
   2  18   6        2.30       -0.09     13.00 o 
   3  18   6        0.00       15.94     14.61 o 
   4  18   6        9.75      -15.98     18.68 o 
  -5  19   6       12.86        8.20     17.30 o 
  -4  19   6        9.99        9.88     15.43 o 
  -3  19   6        1.70       -7.16     13.70 o 
  -2  19   6       43.60       32.79     15.76 o 
  -1  19   6       61.72       59.38     18.58 o 
   0  19   6       22.66       29.74     17.24 o 
   1  19   6        8.83       32.31     16.81 o 
   2  19   6        0.22        1.87     13.86 o 
  -1  20   6       10.02       30.19     33.02 o 
 -13   1   7       16.01       21.54     14.87 o 
 -12   1   7       11.99       22.77     14.86 o 
 -11   1   7       31.98       34.32     15.82 o 
 -10   1   7        2.03        1.80     12.28 o 
  -9   1   7       26.51       18.03     12.40 o 
  -8   1   7      180.40      184.67     21.62 o 
  -7   1   7        6.41        6.99     10.22 o 
  -6   1   7       21.58       30.25      8.28 o 
  -5   1   7       21.62       13.94      7.72 o 
  -4   1   7        2.99        8.49      7.08 o 
  -3   1   7        0.45       -5.89      5.89 o 
  -2   1   7       24.41       23.76      6.32 o 
  -1   1   7        0.94       -3.04      5.28 o 
   0   1   7       15.46       22.48      5.65 o 
   1   1   7      333.57      347.99     12.85 o 
   2   1   7      217.82      233.64     11.95 o 
   3   1   7      116.56      136.79     11.57 o 
   4   1   7        4.91        2.78      6.79 o 
   5   1   7      206.86      198.30     17.95 o 
   6   1   7      205.48      192.43     16.30 o 
   7   1   7       14.73       16.54     12.40 o 
   8   1   7       69.76       67.24     16.50 o 
   9   1   7       15.11       16.75     13.86 o 
  10   1   7        8.17        9.34     14.47 o 
 -13   2   7        8.73       -4.63     20.39 o 
 -12   2   7       26.44       22.33     14.88 o 
 -11   2   7        0.83        2.66     12.58 o 
 -10   2   7       16.31       12.91     12.53 o 
  -9   2   7      130.88      109.65     18.86 o 
  -8   2   7        0.21       -2.89     10.16 o 
  -7   2   7      348.35      312.45     25.50 o 
  -6   2   7        3.69        2.95      7.56 o 
  -5   2   7       54.12       57.80     10.12 o 
  -4   2   7      742.35      733.58     22.79 o 
  -3   2   7       93.21       98.39      9.50 o 
  -2   2   7      475.23      467.51     17.48 o 
  -1   2   7       83.53       97.16      9.18 o 
   0   2   7      341.87      385.65     12.52 o 
   1   2   7      402.96      382.60     13.09 o 
   2   2   7       91.62       79.89      9.42 o 
   3   2   7        0.03        4.59      6.43 o 
   4   2   7        2.00        0.63      6.62 o 
   5   2   7       11.16       15.01      8.17 o 
   6   2   7      152.36      145.33     14.87 o 
   7   2   7       31.55       35.31     13.79 o 
   8   2   7        0.01       -0.47     11.80 o 
   9   2   7       14.82       22.26     14.57 o 
  10   2   7       20.78       20.99     15.34 o 
 -13   3   7        1.42       -2.44     27.16 o 
 -12   3   7      128.91      108.58     21.13 o 
 -11   3   7        4.22       -3.12     12.17 o 
 -10   3   7        7.92        1.08     11.47 o 
  -9   3   7        6.25       11.48     12.03 o 
  -8   3   7       30.96       28.39     13.02 o 
  -7   3   7        9.27        4.89      9.09 o 
  -6   3   7       38.54       48.29      9.92 o 
  -5   3   7        9.48        8.29      7.25 o 
  -4   3   7      805.84      866.29     23.03 o 
  -3   3   7       22.93       24.98      7.08 o 
  -2   3   7      219.73      223.08     12.91 o 
  -1   3   7        0.15       -3.28      5.38 o 
   0   3   7        0.02        3.51      5.83 o 
   1   3   7     1260.14     1221.42     24.29 o 
   2   3   7      261.23      263.69     14.85 o 
   3   3   7      176.03      207.08     13.97 o 
   4   3   7       81.16       66.07      9.79 o 
   5   3   7     2153.52     2037.47     35.63 o 
   6   3   7       28.66       29.41      9.16 o 
   7   3   7        5.48        5.88     11.45 o 
   8   3   7       52.67       62.26     16.77 o 
   9   3   7        6.53       22.10     14.54 o 
  10   3   7       16.91        3.65     17.22 o 
 -13   4   7        5.89       -9.57     24.23 o 
 -12   4   7       27.22       16.41     14.13 o 
 -11   4   7       44.55       51.64     17.23 o 
 -10   4   7       37.91       37.14     14.58 o 
  -9   4   7       67.20       63.87     15.92 o 
  -8   4   7        4.85        0.27     10.58 o 
  -7   4   7        6.88        3.92      9.07 o 
  -6   4   7      116.24      110.97     11.58 o 
  -5   4   7       23.78       25.29      7.50 o 
  -4   4   7        9.70       18.13      7.33 o 
  -3   4   7      240.93      253.18     14.01 o 
  -2   4   7        6.03        6.62      6.10 o 
  -1   4   7        1.14       -0.59      5.51 o 
   0   4   7        8.27       16.09      7.38 o 
   1   4   7      121.30      134.39     11.01 o 
   2   4   7      206.19      235.36     14.29 o 
   3   4   7        0.83       -0.37      6.73 o 
   4   4   7        0.05       -6.42      6.42 o 
   5   4   7      212.05      244.05     17.75 o 
   6   4   7        0.67        2.02      7.43 o 
   7   4   7       68.93       53.34     15.38 o 
   8   4   7        4.42        1.70     14.14 o 
   9   4   7        9.10        0.16     14.33 o 
  10   4   7       22.88       24.17     18.03 o 
 -12   5   7       19.06       14.15     14.27 o 
 -11   5   7        0.49       -0.16     12.89 o 
 -10   5   7       79.91       82.62     18.24 o 
  -9   5   7       44.52       60.67     16.37 o 
  -8   5   7       66.51       68.49     15.76 o 
  -7   5   7       26.17       26.67      9.21 o 
  -6   5   7      308.76      335.49     17.07 o 
  -5   5   7       15.72       18.52      7.46 o 
  -4   5   7      163.46      161.20     12.76 o 
  -3   5   7       99.80       99.68     10.24 o 
  -2   5   7      133.95      159.30     12.04 o 
  -1   5   7        0.04       -0.07      6.57 o 
   0   5   7      183.32      200.33     14.50 o 
   1   5   7      368.90      393.88     17.68 o 
   2   5   7      178.29      182.29     13.15 o 
   3   5   7      154.69      147.21     12.62 o 
   4   5   7      266.27      265.56     16.76 o 
   5   5   7       61.27       61.81     10.73 o 
   6   5   7      102.90       93.44     12.27 o 
   7   5   7       41.42       56.45     14.90 o 
   8   5   7        0.61        6.12     14.67 o 
   9   5   7       12.39       16.68     15.97 o 
  10   5   7        9.32        1.90     22.76 o 
 -12   6   7        0.61       -1.27     13.18 o 
 -11   6   7       17.59       14.71     13.89 o 
 -10   6   7        3.79       -2.42     11.57 o 
  -9   6   7       14.47       16.64     12.27 o 
  -8   6   7       33.49       24.48     11.18 o 
  -7   6   7       22.24       24.42      9.27 o 
  -6   6   7       19.95       30.74      8.76 o 
  -5   6   7        1.89       -0.52      6.08 o 
  -4   6   7      200.06      175.44     13.31 o 
  -3   6   7       26.48       34.32      7.99 o 
  -2   6   7      254.99      267.26     14.28 o 
  -1   6   7      140.40      144.88     13.05 o 
   0   6   7       82.76       69.11     10.36 o 
   1   6   7       93.53      100.22     11.26 o 
   2   6   7      626.70      642.33     25.90 o 
   3   6   7      117.11      124.16     12.00 o 
   4   6   7      495.16      488.42     19.60 o 
   5   6   7        5.36       11.36      9.15 o 
   6   6   7        1.25       -3.56      8.27 o 
   7   6   7       12.46        2.49     11.40 o 
   8   6   7       31.24       28.18     14.25 o 
   9   6   7        0.71       -3.70     14.70 o 
 -12   7   7        0.07        8.48     17.33 o 
 -11   7   7       80.22       81.38     21.86 o 
 -10   7   7        7.70       11.24     13.04 o 
  -9   7   7       95.52       72.31     16.65 o 
  -8   7   7       20.20       26.22     11.47 o 
  -7   7   7        8.83       28.08      9.27 o 
  -6   7   7      109.19      121.82     11.70 o 
  -5   7   7      105.10      105.12     11.82 o 
  -4   7   7       95.58      112.93     11.64 o 
  -3   7   7       99.60      119.96     11.51 o 
  -2   7   7      284.69      263.44     16.52 o 
  -1   7   7       19.97       18.70      8.17 o 
   0   7   7       43.61       44.27      9.85 o 
   1   7   7      178.16      176.47     15.23 o 
   2   7   7        5.34       -4.53      7.22 o 
   3   7   7      237.72      242.32     16.08 o 
   4   7   7      103.53       90.13     12.70 o 
   5   7   7        0.47       -0.17      7.89 o 
   6   7   7      103.67      103.17     16.02 o 
   7   7   7       24.83       39.54     16.82 o 
   8   7   7       39.59       76.72     17.92 o 
   9   7   7       24.87       23.74     17.52 o 
 -12   8   7        1.14       -3.74     15.84 o 
 -11   8   7       32.83       32.60     18.75 o 
 -10   8   7        8.06       11.79     15.69 o 
  -9   8   7        4.35        1.72     10.11 o 
  -8   8   7       27.99       19.18     11.13 o 
  -7   8   7        7.41       -4.43      7.66 o 
  -6   8   7        7.63       11.32      8.02 o 
  -5   8   7        5.87        3.33      7.31 o 
  -4   8   7       17.97       20.91      7.98 o 
  -3   8   7        0.09       -0.15      7.00 o 
  -2   8   7       28.12       26.52      8.80 o 
  -1   8   7       14.54       11.99      8.23 o 
   0   8   7      794.69      839.59     39.01 o 
   1   8   7      237.91      232.11     16.76 o 
   2   8   7      684.43      615.12     25.56 o 
   3   8   7      165.08      162.61     17.29 o 
   4   8   7      135.81      135.07     14.46 o 
   5   8   7       47.99       38.69     10.75 o 
   6   8   7      104.87      124.87     17.12 o 
   7   8   7      160.31      186.70     23.32 o 
   8   8   7        6.77        3.64     12.57 o 
   9   8   7        0.18       -0.03     13.89 o 
 -11   9   7        8.22       23.42     15.91 o 
 -10   9   7        2.47       -0.20     14.53 o 
  -9   9   7       18.42       13.21     13.00 o 
  -8   9   7        7.59        1.93     10.13 o 
  -7   9   7        0.51        3.73      8.53 o 
  -6   9   7       63.33       71.34     11.19 o 
  -5   9   7      117.81      106.47     12.20 o 
  -4   9   7      105.54       96.68     12.12 o 
  -3   9   7      372.25      356.01     18.42 o 
  -2   9   7      650.90      632.14     24.87 o 
  -1   9   7      594.91      661.05     32.36 o 
   0   9   7        0.98        0.65      8.82 o 
   1   9   7       24.51       21.00     10.28 o 
   2   9   7       30.66       24.28     10.79 o 
   3   9   7      405.78      385.50     23.39 o 
   4   9   7        1.08        4.43      9.64 o 
   5   9   7      151.80      121.30     15.04 o 
   6   9   7        6.92       13.89     11.69 o 
   7   9   7        3.29        4.61     12.45 o 
   8   9   7        6.08       23.06     14.62 o 
   9   9   7       13.25       -4.52     15.63 o 
 -11  10   7        3.36       -0.28     15.44 o 
 -10  10   7       21.53       24.92     14.80 o 
  -9  10   7       63.89       83.90     17.36 o 
  -8  10   7       13.24       19.48     11.11 o 
  -7  10   7       41.07       48.24     12.69 o 
  -6  10   7        0.12       -6.28      7.36 o 
  -5  10   7       26.87       34.22      9.17 o 
  -4  10   7       30.47       29.61      9.41 o 
  -3  10   7        5.53       12.40      8.35 o 
  -2  10   7      437.23      461.88     23.33 o 
  -1  10   7       13.36       16.68      9.99 o 
   0  10   7      262.62      246.46     20.61 o 
   1  10   7       31.65       41.45     11.78 o 
   2  10   7      361.02      328.88     22.45 o 
   3  10   7       23.40       18.54     10.43 o 
   4  10   7       30.67       23.32     11.15 o 
   5  10   7        8.23        5.93      9.98 o 
   6  10   7       64.95       63.93     14.90 o 
   7  10   7       17.75       14.96     14.15 o 
   8  10   7       38.73       19.83     15.59 o 
 -11  11   7        3.76        7.82     16.73 o 
 -10  11   7       33.65       32.58     15.36 o 
  -9  11   7       20.18        6.91     12.86 o 
  -8  11   7       19.57       40.16     14.28 o 
  -7  11   7       58.09       55.88     13.24 o 
  -6  11   7      108.28      121.66     14.72 o 
  -5  11   7      136.76      135.59     16.17 o 
  -4  11   7        0.34       -6.56      7.61 o 
  -3  11   7       37.56       45.57     12.06 o 
  -2  11   7      424.83      426.54     24.87 o 
  -1  11   7      504.10      474.25     24.42 o 
   0  11   7      208.84      186.89     18.50 o 
   1  11   7      887.39      854.03     60.13 o 
   2  11   7        9.94       11.94     10.13 o 
   3  11   7       65.23       68.26     13.63 o 
   4  11   7      155.49      131.88     19.76 o 
   5  11   7        2.78        0.35      9.95 o 
   6  11   7       31.83       22.49     13.58 o 
   7  11   7        3.04       20.36     16.37 o 
   8  11   7       14.58       10.49     18.03 o 
 -10  12   7       17.10       -6.24     12.78 o 
  -9  12   7      123.93      127.17     20.92 o 
  -8  12   7        0.09      -10.33     10.33 o 
  -7  12   7       54.41       47.36     13.02 o 
  -6  12   7       88.20       86.93     14.84 o 
  -5  12   7        0.65       -3.72     10.58 o 
  -4  12   7       49.22       44.42     14.18 o 
  -3  12   7      188.13      150.76     19.53 o 
  -2  12   7      144.81      127.86     16.31 o 
  -1  12   7       17.24       16.61     10.46 o 
   0  12   7        7.67       10.62     10.36 o 
   1  12   7       58.56       53.82     13.12 o 
   2  12   7       38.75       41.11     12.42 o 
   3  12   7        0.04       -1.71      9.91 o 
   4  12   7        3.38        3.77      9.73 o 
   5  12   7       33.61       19.25     11.75 o 
   6  12   7       28.52       42.13     15.56 o 
   7  12   7        5.57       -2.51     15.89 o 
 -10  13   7        2.83        1.56     13.27 o 
  -9  13   7       93.42       87.36     19.79 o 
  -8  13   7        0.00       -5.20     10.93 o 
  -7  13   7        7.61        5.48     18.75 o 
  -6  13   7       52.90       39.77     13.08 o 
  -5  13   7      285.67      282.88     32.90 o 
  -4  13   7        0.05       -5.79     10.50 o 
  -3  13   7       21.02       19.84     12.73 o 
  -2  13   7      192.67      192.62     26.45 o 
  -1  13   7      212.64      196.93     19.56 o 
   0  13   7        6.99        4.23     10.15 o 
   1  13   7       91.08       73.37     14.47 o 
   2  13   7       49.77       62.37     13.98 o 
   3  13   7       77.11       78.33     14.77 o 
   4  13   7       11.85       12.50     10.96 o 
   5  13   7       24.11       16.54     11.77 o 
   6  13   7        7.05       -2.10     13.02 o 
   7  13   7       23.20       32.20     19.08 o 
  -9  14   7        1.40       -1.22     15.12 o 
  -8  14   7       23.76       11.14     20.72 o 
  -7  14   7        4.86        4.58     17.30 o 
  -6  14   7        0.08       -5.71     11.58 o 
  -5  14   7       18.22       22.32     13.70 o 
  -4  14   7        7.01       -3.31     11.82 o 
  -3  14   7        9.39       13.54     12.36 o 
  -2  14   7        3.01       -4.45     10.94 o 
  -1  14   7      177.85      200.09     23.63 o 
   0  14   7        0.07       -3.68     11.75 o 
   1  14   7      217.00      231.40     21.86 o 
   2  14   7       15.81       16.80     11.34 o 
   3  14   7       45.01       32.70     12.44 o 
   4  14   7        2.98       -5.89     10.36 o 
   5  14   7       23.69       24.92     12.23 o 
   6  14   7       20.27       21.62     17.38 o 
  -8  15   7        6.91        7.45     20.74 o 
  -7  15   7        0.82        2.58     14.97 o 
  -6  15   7       13.18       24.18     14.42 o 
  -5  15   7        4.04      -11.46     11.46 o 
  -4  15   7        5.33       -2.15     12.55 o 
  -3  15   7       18.85        3.88     12.11 o 
  -2  15   7      280.05      318.09     29.35 o 
  -1  15   7        0.11        4.67     12.28 o 
   0  15   7       36.14       32.93     15.07 o 
   1  15   7       36.28       39.96     15.35 o 
   2  15   7       14.20       27.97     14.52 o 
   3  15   7      150.89      148.73     19.27 o 
   4  15   7        4.23        8.12     11.20 o 
   5  15   7       36.20       30.83     13.98 o 
   6  15   7        2.48      -15.04     19.54 o 
  -7  16   7        0.24       -0.35     18.26 o 
  -6  16   7       15.73       12.76     14.18 o 
  -5  16   7        0.30       -5.65     12.18 o 
  -4  16   7       13.18       -1.23     12.47 o 
  -3  16   7        5.50       23.69     14.28 o 
  -2  16   7       41.10       46.76     15.45 o 
  -1  16   7        0.88      -10.35     12.17 o 
   0  16   7       16.05       15.92     13.90 o 
   1  16   7        5.73       -5.80     12.20 o 
   2  16   7        2.97        6.43     12.90 o 
   3  16   7        0.99        9.92     13.88 o 
   4  16   7        5.78       -0.51     13.16 o 
   5  16   7        0.10        2.04     19.03 o 
  -6  17   7        0.44       -1.18     12.73 o 
  -5  17   7        7.70       -1.16     13.54 o 
  -4  17   7       19.40       28.80     15.34 o 
  -3  17   7       16.55       13.87     13.92 o 
  -2  17   7       37.18       49.03     16.46 o 
  -1  17   7        2.44        4.23     13.39 o 
   0  17   7        0.49       18.27     14.35 o 
   1  17   7       10.63        2.28     13.37 o 
   2  17   7        2.36        7.23     13.78 o 
   3  17   7        0.24        2.04     14.05 o 
   4  17   7        1.24        7.96     21.73 o 
  -5  18   7        0.76        1.00     13.97 o 
  -4  18   7       22.70       34.86     17.36 o 
  -3  18   7       19.01       26.64     15.64 o 
  -2  18   7        6.55        4.27     13.74 o 
  -1  18   7        0.77        0.50     13.66 o 
   0  18   7        2.71       13.72     15.06 o 
   1  18   7        0.42       -8.07     13.63 o 
   2  18   7        0.05       -2.42     14.31 o 
  -3  19   7       54.13       51.38     25.50 o 
  -2  19   7       16.84       28.06     22.52 o 
  -1  19   7       18.17       18.33     21.68 o 
   0  19   7        5.39       28.53     29.11 o 
 -12   0   8       35.55       39.56     24.24 o 
 -11   0   8      201.43      198.45     47.16 o 
 -10   0   8       27.08       10.32     30.43 o 
  -9   0   8        1.69       -1.32     15.82 o 
  -8   0   8       27.17       41.22     24.13 o 
  -7   0   8       24.90       17.02     12.19 o 
  -6   0   8       25.73       13.02     11.93 o 
  -5   0   8       28.98       27.96     13.78 o 
  -4   0   8      152.81      127.26     18.74 o 
  -3   0   8      199.49      194.65     21.66 o 
  -2   0   8      544.62      565.20     28.86 o 
  -1   0   8        0.01        3.67      9.85 o 
   0   0   8      268.85      297.09     23.36 o 
   1   0   8       94.74       94.38     15.45 o 
   2   0   8       10.88       10.51     10.74 o 
   3   0   8       54.74       47.90     14.26 o 
   4   0   8       20.72       31.79     13.86 o 
   5   0   8      154.69      152.27     27.08 o 
   6   0   8       31.74       35.99     15.58 o 
   7   0   8      119.18      120.17     27.34 o 
   8   0   8       80.06       85.61     27.99 o 
   9   0   8        2.28        3.30     19.67 o 
 -12   1   8        6.81        8.39     14.31 o 
 -11   1   8        9.13       -1.51     12.51 o 
 -10   1   8        4.64       -3.07     12.44 o 
  -9   1   8        0.49       -1.28     11.18 o 
  -8   1   8        2.70       -3.10     10.51 o 
  -7   1   8       90.79      109.49     17.61 o 
  -6   1   8       28.08       17.21      8.29 o 
  -5   1   8      104.60      119.51     13.22 o 
  -4   1   8      184.16      189.30     15.23 o 
  -3   1   8        2.67        1.98      7.34 o 
  -2   1   8      112.96      119.18     12.33 o 
  -1   1   8       20.76       20.81      7.87 o 
   0   1   8      264.26      262.71     15.74 o 
   1   1   8        6.23        5.06      7.67 o 
   2   1   8        3.25        3.42      6.55 o 
   3   1   8       16.96       22.10      9.13 o 
   4   1   8        0.21       -2.82      7.80 o 
   5   1   8      458.74      432.42     24.20 o 
   6   1   8       43.14       46.85     11.48 o 
   7   1   8        4.69       -3.50     12.24 o 
   8   1   8        0.19       -5.08     12.02 o 
   9   1   8        0.68        9.77     13.70 o 
 -12   2   8       12.84        8.07     13.77 o 
 -11   2   8        1.51       10.16     13.14 o 
 -10   2   8       87.13       80.02     18.24 o 
  -9   2   8       21.18       20.72     13.74 o 
  -8   2   8      132.22      148.22     20.69 o 
  -7   2   8       16.84       13.31     10.57 o 
  -6   2   8       16.33       31.64      9.50 o 
  -5   2   8       15.18       12.31      8.44 o 
  -4   2   8        0.14       -1.51      7.51 o 
  -3   2   8      439.14      422.24     18.95 o 
  -2   2   8        0.00       -5.19      6.78 o 
  -1   2   8       31.60       26.89      8.37 o 
   0   2   8       30.27       25.34      7.19 o 
   1   2   8      139.87      129.52     12.63 o 
   2   2   8      238.39      263.62     17.29 o 
   3   2   8      313.85      301.78     18.42 o 
   4   2   8        2.44       -2.05      8.14 o 
   5   2   8       64.20       35.93     10.23 o 
   6   2   8      173.77      164.91     16.44 o 
   7   2   8       51.15       39.45     15.52 o 
   8   2   8        0.20        4.42     13.21 o 
   9   2   8       63.27       72.53     18.46 o 
 -12   3   8        3.17       -6.24     13.21 o 
 -11   3   8       59.43       43.77     16.10 o 
 -10   3   8       29.79       23.59     14.18 o 
  -9   3   8       14.53       14.74     12.95 o 
  -8   3   8       49.66       33.63     13.56 o 
  -7   3   8       76.83       68.73     12.96 o 
  -6   3   8      173.61      203.43     16.56 o 
  -5   3   8       26.28       30.16      9.24 o 
  -4   3   8       22.18       15.12      8.57 o 
  -3   3   8     1547.61     1519.31     47.75 o 
  -2   3   8      237.37      229.98     16.08 o 
  -1   3   8     1933.11     1908.20     42.85 o 
   0   3   8      584.67      581.49     20.55 o 
   1   3   8      281.47      266.00     16.56 o 
   2   3   8      348.60      396.88     18.73 o 
   3   3   8      218.27      211.88     16.49 o 
   4   3   8       23.04       15.85      8.01 o 
   5   3   8       25.75       32.86     10.35 o 
   6   3   8       31.61       41.23     12.84 o 
   7   3   8        6.57       11.98     12.78 o 
   8   3   8       10.14        8.05     13.92 o 
   9   3   8       29.73       31.59     18.16 o 
 -12   4   8        2.82       -0.98     14.35 o 
 -11   4   8        2.62        0.70     12.38 o 
 -10   4   8       37.13       37.86     15.35 o 
  -9   4   8        3.15        6.92     11.93 o 
  -8   4   8        0.39        0.40     11.24 o 
  -7   4   8      338.49      351.77     21.99 o 
  -6   4   8        3.16        8.89      8.36 o 
  -5   4   8      324.16      344.66     18.50 o 
  -4   4   8      313.48      347.17     19.40 o 
  -3   4   8       24.01       19.13      8.39 o 
  -2   4   8      217.92      245.64     14.36 o 
  -1   4   8      468.78      460.83     19.51 o 
   0   4   8      700.20      671.78     22.49 o 
   1   4   8      563.83      532.56     20.56 o 
   2   4   8      422.65      421.88     19.64 o 
   3   4   8      919.02      963.30     27.79 o 
   4   4   8      124.69      163.04     15.33 o 
   5   4   8      249.06      237.14     16.87 o 
   6   4   8       47.51       65.59     13.67 o 
   7   4   8       69.63       77.20     17.23 o 
   8   4   8        7.79        9.51     15.25 o 
   9   4   8        3.08        7.66     17.28 o 
 -12   5   8       27.40       21.42     14.96 o 
 -11   5   8        2.36      -10.31     12.36 o 
 -10   5   8       28.96       39.87     15.54 o 
  -9   5   8       51.57       59.56     15.84 o 
  -8   5   8       99.10      101.30     18.10 o 
  -7   5   8        4.61        3.79      8.67 o 
  -6   5   8       27.88       37.00     10.13 o 
  -5   5   8       21.86       33.73      9.70 o 
  -4   5   8       24.68       26.05      9.14 o 
  -3   5   8        0.67        1.75      6.41 o 
  -2   5   8      402.49      400.15     18.53 o 
  -1   5   8      231.72      242.72     16.65 o 
   0   5   8      152.92      148.03     13.88 o 
   1   5   8        4.38        5.77      7.75 o 
   2   5   8      160.61      167.77     15.21 o 
   3   5   8       23.85        7.37      8.43 o 
   4   5   8      394.02      405.61     21.60 o 
   5   5   8       23.68       25.38      9.84 o 
   6   5   8        0.84       -9.06      9.06 o 
   7   5   8        6.24        7.09     14.96 o 
   8   5   8        0.02       18.39     16.59 o 
   9   5   8       18.27       28.02     19.19 o 
 -12   6   8        5.09        6.83     14.49 o 
 -11   6   8        3.45        1.14     12.20 o 
 -10   6   8       52.75       42.79     15.87 o 
  -9   6   8        2.28        5.10     11.90 o 
  -8   6   8       20.38       15.11     12.41 o 
  -7   6   8       22.06        8.82      9.06 o 
  -6   6   8       30.11       24.64      9.68 o 
  -5   6   8       22.42       30.17      9.47 o 
  -4   6   8       82.17       80.75     10.63 o 
  -3   6   8       83.07       67.24     10.94 o 
  -2   6   8      216.41      232.66     16.76 o 
  -1   6   8      312.82      336.21     19.07 o 
   0   6   8       49.65       46.28     10.18 o 
   1   6   8      935.82      904.40     26.68 o 
   2   6   8       23.48       28.13      9.61 o 
   3   6   8       11.66        9.02      8.60 o 
   4   6   8       19.60       29.26     10.18 o 
   5   6   8       20.60        8.33     10.28 o 
   6   6   8       50.98       43.68     14.14 o 
   7   6   8        0.24       16.17     15.81 o 
   8   6   8       13.03       11.30     15.89 o 
   9   6   8       35.32       44.39     24.86 o 
 -11   7   8       77.65       78.67     19.04 o 
 -10   7   8        1.36        3.78     12.90 o 
  -9   7   8        5.77        2.42     11.79 o 
  -8   7   8        2.74      -10.09     10.09 o 
  -7   7   8       55.69       34.85     10.95 o 
  -6   7   8       52.15       79.25     12.62 o 
  -5   7   8       84.62      104.50     12.15 o 
  -4   7   8       26.06       19.40      8.54 o 
  -3   7   8        3.25        4.34      7.29 o 
  -2   7   8        0.23       -3.10      6.84 o 
  -1   7   8       75.52       77.31     10.98 o 
   0   7   8       26.95       26.74      8.89 o 
   1   7   8      128.22      127.33     13.84 o 
   2   7   8        0.09        1.83      8.26 o 
   3   7   8      415.98      387.51     26.04 o 
   4   7   8       55.34       59.12     12.92 o 
   5   7   8      281.80      289.91     22.94 o 
   6   7   8        7.98       11.96     12.34 o 
   7   7   8        0.57        0.55     14.60 o 
   8   7   8        0.41       20.50     20.58 o 
 -11   8   8        0.38      -13.83     16.26 o 
 -10   8   8      104.47      122.95     24.88 o 
  -9   8   8       10.03       10.61     12.97 o 
  -8   8   8        0.04        8.95     11.76 o 
  -7   8   8       17.72       15.85      9.43 o 
  -6   8   8        3.53       11.69      8.12 o 
  -5   8   8        1.66        4.33      7.50 o 
  -4   8   8       15.69       16.45      8.91 o 
  -3   8   8       55.19       58.05     11.15 o 
  -2   8   8      541.27      546.06     22.40 o 
  -1   8   8      203.00      202.71     16.44 o 
   0   8   8      339.19      372.87     20.83 o 
   1   8   8      101.58      114.68     15.37 o 
   2   8   8       19.63       17.23      9.68 o 
   3   8   8      227.74      234.60     22.80 o 
   4   8   8       75.03       72.98     13.91 o 
   5   8   8        4.47        5.76      9.86 o 
   6   8   8       22.51       14.00     12.48 o 
   7   8   8       12.81       34.74     18.07 o 
   8   8   8       18.89        1.21     16.29 o 
 -11   9   8        7.26        1.39     17.60 o 
 -10   9   8       21.57       21.25     17.95 o 
  -9   9   8        2.57       10.27     15.03 o 
  -8   9   8      150.54      123.07     19.15 o 
  -7   9   8        4.31        0.76      8.99 o 
  -6   9   8      104.76       91.73     12.40 o 
  -5   9   8        5.11       13.13      8.89 o 
  -4   9   8        2.35       -0.46      7.93 o 
  -3   9   8      492.84      471.31     31.04 o 
  -2   9   8       19.21       25.26      9.57 o 
  -1   9   8       78.16       57.18     11.31 o 
   0   9   8      449.43      445.29     26.24 o 
   1   9   8       52.54       62.21     13.27 o 
   2   9   8        7.05       -1.36      9.20 o 
   3   9   8       27.27       12.94     10.34 o 
   4   9   8       61.40       52.56     12.98 o 
   5   9   8       38.07       32.86     12.03 o 
   6   9   8        6.90       14.91     12.95 o 
   7   9   8        1.26        9.58     15.91 o 
   8   9   8       15.03       14.24     18.01 o 
 -11  10   8        0.03      -14.06     14.06 o 
 -10  10   8        0.07        4.59     13.46 o 
  -9  10   8        0.05       -1.98     14.67 o 
  -8  10   8        1.54       -2.35     13.70 o 
  -7  10   8      142.70      138.18     17.45 o 
  -6  10   8       56.13       53.18     11.62 o 
  -5  10   8       65.75       62.16     11.76 o 
  -4  10   8      792.88      750.09     37.59 o 
  -3  10   8        5.14       -1.88      7.89 o 
  -2  10   8      308.52      276.74     21.88 o 
  -1  10   8        0.09       -2.96      8.87 o 
   0  10   8       87.75       70.63     13.62 o 
   1  10   8       67.18       78.12     14.23 o 
   2  10   8        2.25        6.76      9.65 o 
   3  10   8       10.96       15.32     11.00 o 
   4  10   8       31.76       20.76     11.57 o 
   5  10   8       87.28       80.60     15.37 o 
   6  10   8       61.07       55.01     15.91 o 
   7  10   8       16.16       30.54     16.89 o 
 -10  11   8       62.76       80.37     22.16 o 
  -9  11   8        1.46        6.47     14.36 o 
  -8  11   8       20.80       22.19     15.27 o 
  -7  11   8        0.01       -2.41     10.87 o 
  -6  11   8       25.32       32.42     11.70 o 
  -5  11   8        2.05       -2.36      8.45 o 
  -4  11   8       53.42       32.03     11.74 o 
  -3  11   8        3.15       -3.20      9.00 o 
  -2  11   8      364.47      363.74     33.40 o 
  -1  11   8      104.50      132.99     16.88 o 
   0  11   8       64.88       62.47     13.66 o 
   1  11   8       18.69       22.54     11.14 o 
   2  11   8       32.92       32.85     12.09 o 
   3  11   8        0.01       -9.02      9.02 o 
   4  11   8       37.58       27.44     12.19 o 
   5  11   8       30.79       28.70     11.48 o 
   6  11   8       31.16       29.83     14.91 o 
   7  11   8       32.64       56.81     20.81 o 
 -10  12   8      109.30      108.44     23.78 o 
  -9  12   8        4.30       12.64     15.72 o 
  -8  12   8        8.06       11.32     14.04 o 
  -7  12   8        4.01       -2.59     11.62 o 
  -6  12   8       92.21       96.86     17.82 o 
  -5  12   8       77.93       87.88     17.89 o 
  -4  12   8      213.11      217.93     23.99 o 
  -3  12   8      227.16      238.50     21.59 o 
  -2  12   8      220.46      206.04     20.33 o 
  -1  12   8        3.97       -1.09      9.51 o 
   0  12   8       25.36       13.30     10.78 o 
   1  12   8       40.49       43.04     12.62 o 
   2  12   8       39.50       36.60     12.69 o 
   3  12   8        1.82        4.14     10.88 o 
   4  12   8        2.67        4.07     11.25 o 
   5  12   8        6.42        5.51     11.21 o 
   6  12   8       13.42       16.56     16.02 o 
   7  12   8       33.68       32.40     23.50 o 
  -9  13   8       67.46       52.86     32.24 o 
  -8  13   8       88.90       95.60     27.14 o 
  -7  13   8        2.01       -3.96     17.00 o 
  -6  13   8      128.01      118.16     19.80 o 
  -5  13   8        7.05       15.57     12.89 o 
  -4  13   8       60.21       74.92     16.73 o 
  -3  13   8       12.89       15.47     13.11 o 
  -2  13   8        0.08        5.77     12.29 o 
  -1  13   8        1.86        1.10     10.17 o 
   0  13   8       75.08       62.74     14.13 o 
   1  13   8        0.20        1.48      9.65 o 
   2  13   8        0.61       -1.81     10.15 o 
   3  13   8       22.53        4.98     11.17 o 
   4  13   8        0.29      -10.33     10.33 o 
   5  13   8        1.03       13.44     11.76 o 
   6  13   8        3.45       -1.75     15.13 o 
  -8  14   8        8.81       -2.81     19.13 o 
  -7  14   8        8.36       11.42     17.77 o 
  -6  14   8       14.16        6.30     12.94 o 
  -5  14   8        3.86        2.16     11.96 o 
  -4  14   8       41.11       37.00     14.83 o 
  -3  14   8        0.61        1.96     11.76 o 
  -2  14   8      112.45      106.81     19.42 o 
  -1  14   8        0.02        9.13     12.09 o 
   0  14   8        5.25       15.81     13.92 o 
   1  14   8        0.01        7.73     10.35 o 
   2  14   8        0.20        0.75     10.26 o 
   3  14   8        7.77        6.72     10.84 o 
   4  14   8        8.60       -5.03     10.58 o 
   5  14   8        7.09       -2.63     11.48 o 
  -8  15   8       11.97       44.07     20.95 o 
  -7  15   8        0.10        3.35     18.06 o 
  -6  15   8       47.27       48.18     16.64 o 
  -5  15   8        7.07        3.81     12.99 o 
  -4  15   8        1.73        1.53     12.94 o 
  -3  15   8       14.58       16.24     14.35 o 
  -2  15   8       76.58       89.13     19.05 o 
  -1  15   8       56.32       52.13     16.43 o 
   0  15   8        0.51       -8.87     12.02 o 
   1  15   8        6.75       -2.62     12.16 o 
   2  15   8       10.81       12.76     13.25 o 
   3  15   8        5.12       -0.52     11.22 o 
   4  15   8        6.86       14.24     13.29 o 
   5  15   8        1.10       13.38     23.93 o 
  -7  16   8       18.92       25.87     21.47 o 
  -6  16   8       11.08        1.25     13.38 o 
  -5  16   8        0.38       -4.46     13.22 o 
  -4  16   8        5.76        3.51     13.40 o 
  -3  16   8        0.01        0.59     12.21 o 
  -2  16   8       28.11       24.86     14.20 o 
  -1  16   8       13.77        3.46     13.18 o 
   0  16   8        3.11        6.78     13.73 o 
   1  16   8        1.19        2.13     12.69 o 
   2  16   8       33.05       28.06     15.32 o 
   3  16   8        2.21        2.95     13.48 o 
   4  16   8        8.80       -1.44     15.17 o 
  -5  17   8        0.04       -5.35     13.11 o 
  -4  17   8       11.65        7.25     14.86 o 
  -3  17   8       17.27       28.71     16.04 o 
  -2  17   8        2.22        4.47     13.88 o 
  -1  17   8        0.95       -8.06     13.56 o 
   0  17   8        6.28       -4.15     14.24 o 
   1  17   8        1.44        1.43     13.88 o 
   2  17   8        1.71       -4.38     15.16 o 
  -3  18   8       19.93       19.79     16.18 o 
  -2  18   8        0.13       -0.63     16.18 o 
  -1  18   8        0.59       -1.05     19.27 o 
   0  18   8        2.05      -21.79     28.04 o 
 -12   1   9        7.22        2.58     14.90 o 
 -11   1   9        1.05        1.78     13.59 o 
 -10   1   9       19.60       22.11     15.13 o 
  -9   1   9        3.05       -1.67     11.53 o 
  -8   1   9      122.41      127.62     19.70 o 
  -7   1   9      141.24      132.09     16.70 o 
  -6   1   9      283.56      331.89     23.07 o 
  -5   1   9      237.12      246.33     20.72 o 
  -4   1   9       13.28        4.77      8.21 o 
  -3   1   9       21.09       11.94      8.36 o 
  -2   1   9       21.22       15.87      8.72 o 
  -1   1   9      309.21      307.93     18.08 o 
   0   1   9      232.67      225.41     18.76 o 
   1   1   9        3.27        4.68      8.79 o 
   2   1   9       29.10        9.55     11.34 o 
   3   1   9      111.90       64.35     14.85 o 
   4   1   9       24.20       30.77     11.40 o 
   5   1   9       63.89       37.63     12.13 o 
   6   1   9       44.27       34.74     14.98 o 
   7   1   9        5.65       -7.24     12.31 o 
   8   1   9       16.44        6.62     14.16 o 
 -12   2   9        1.06        4.71     14.22 o 
 -11   2   9       16.88        8.43     14.87 o 
 -10   2   9        3.99        3.89     12.94 o 
  -9   2   9      106.86      101.79     19.39 o 
  -8   2   9      341.68      294.76     27.44 o 
  -7   2   9      138.14      135.77     14.22 o 
  -6   2   9      245.94      262.65     19.81 o 
  -5   2   9       57.20       65.60     11.60 o 
  -4   2   9      542.89      503.85     24.03 o 
  -3   2   9      492.48      465.87     20.81 o 
  -2   2   9     1933.58     1841.43     36.28 o 
  -1   2   9      135.57      132.30     15.33 o 
   0   2   9       19.04       15.88      9.57 o 
   1   2   9       30.69       26.57     10.33 o 
   2   2   9      210.84      214.95     18.79 o 
   3   2   9        3.89        3.42      9.56 o 
   4   2   9      122.25      105.15     15.37 o 
   5   2   9       13.88       -0.54      9.66 o 
   6   2   9       21.04       35.26     14.24 o 
   7   2   9        4.60       23.45     17.26 o 
   8   2   9       11.04        8.27     14.92 o 
 -12   3   9       33.16       34.56     23.86 o 
 -11   3   9       18.86       42.49     17.20 o 
 -10   3   9        4.75        6.07     12.62 o 
  -9   3   9        1.05       -5.05     12.23 o 
  -8   3   9        1.04       15.45     12.47 o 
  -7   3   9       84.37       57.01     11.83 o 
  -6   3   9        0.98        8.29      8.82 o 
  -5   3   9       20.01        8.37      8.90 o 
  -4   3   9      134.29      149.28     14.72 o 
  -3   3   9        8.32        2.67      7.85 o 
  -2   3   9       71.59       59.77     12.67 o 
  -1   3   9      249.24      244.86     19.76 o 
   0   3   9      748.14      754.21     31.37 o 
   1   3   9       33.98       40.85     11.33 o 
   2   3   9      537.83      453.54     28.27 o 
   3   3   9      162.77      154.21     15.27 o 
   4   3   9        0.52        4.60      9.81 o 
   5   3   9        0.91        2.06      9.68 o 
   6   3   9        0.26        7.09     12.17 o 
   7   3   9        0.93        2.58     15.65 o 
   8   3   9       27.35       21.15     21.40 o 
 -12   4   9        0.72        7.23     29.01 o 
 -11   4   9        6.28       -1.14     12.63 o 
 -10   4   9        4.49       -3.38     12.32 o 
  -9   4   9       24.82       45.68     15.44 o 
  -8   4   9        1.45        5.84     12.36 o 
  -7   4   9       11.64       15.23     10.74 o 
  -6   4   9      277.95      282.06     20.08 o 
  -5   4   9       17.81        0.80      8.35 o 
  -4   4   9      529.54      571.32     29.85 o 
  -3   4   9        1.29       -5.61      8.66 o 
  -2   4   9      919.10      938.72     31.17 o 
  -1   4   9      141.70      134.49     15.86 o 
   0   4   9       79.75       85.26     13.82 o 
   1   4   9     1192.27     1157.78     34.17 o 
   2   4   9      283.73      236.88     17.92 o 
   3   4   9      273.47      250.38     19.75 o 
   4   4   9       19.21       32.87     11.94 o 
   5   4   9        0.01        4.47     10.07 o 
   6   4   9       15.96       25.80     16.71 o 
   7   4   9        7.15       -3.38     29.11 o 
   8   4   9        0.08       23.21     30.28 o 
 -11   5   9       16.72       16.75     15.06 o 
 -10   5   9       47.19       44.24     15.97 o 
  -9   5   9       27.71       32.12     14.50 o 
  -8   5   9      287.89      290.91     27.43 o 
  -7   5   9       16.17       15.22     11.20 o 
  -6   5   9      124.63      156.53     16.04 o 
  -5   5   9       37.78       30.69      9.57 o 
  -4   5   9      140.11      127.53     14.15 o 
  -3   5   9      244.94      226.41     19.76 o 
  -2   5   9      301.64      343.19     23.58 o 
  -1   5   9      140.62      119.76     15.68 o 
   0   5   9      452.89      492.86     24.14 o 
   1   5   9       22.89       29.58      9.89 o 
   2   5   9       18.22        3.86      8.73 o 
   3   5   9       12.59       11.14      9.69 o 
   4   5   9        7.19        6.36      9.31 o 
   5   5   9       26.83       19.56     11.41 o 
   6   5   9        0.30       13.72     14.28 o 
   7   5   9        3.86       18.76     19.87 o 
   8   5   9       26.98       28.28     24.27 o 
 -11   6   9       21.17        5.82     14.11 o 
 -10   6   9       32.77       16.77     14.55 o 
  -9   6   9        3.56        6.16     12.79 o 
  -8   6   9        5.02        5.65     11.97 o 
  -7   6   9        1.29       -6.62      9.31 o 
  -6   6   9        0.34        2.12      8.63 o 
  -5   6   9        0.04       -7.71      7.71 o 
  -4   6   9        8.62       25.98     11.24 o 
  -3   6   9       48.02       60.53     12.79 o 
  -2   6   9       33.83       46.08     12.05 o 
  -1   6   9       86.76       70.93     13.10 o 
   0   6   9       43.51       49.23     11.02 o 
   1   6   9      119.40      116.48     13.75 o 
   2   6   9       60.49       72.43     12.15 o 
   3   6   9        1.94        8.79      9.13 o 
   4   6   9       76.61       52.85     12.88 o 
   5   6   9      200.64      203.48     19.86 o 
   6   6   9       10.73       20.15     19.37 o 
   7   6   9       58.52       53.84     25.03 o 
   8   6   9       43.88       84.61     39.96 o 
 -11   7   9        7.58        1.43     13.54 o 
 -10   7   9       31.90       44.64     16.34 o 
  -9   7   9        8.38        5.88     12.54 o 
  -8   7   9        0.02        9.84     12.65 o 
  -7   7   9        7.49       20.69     11.57 o 
  -6   7   9        3.12        1.78      8.84 o 
  -5   7   9       24.87       24.19     10.50 o 
  -4   7   9       53.87       57.62     13.32 o 
  -3   7   9       35.16       29.17     11.22 o 
  -2   7   9      450.36      458.54     25.24 o 
  -1   7   9       57.88       57.80     11.53 o 
   0   7   9        0.25        5.30      8.62 o 
   1   7   9        4.76        4.43      8.77 o 
   2   7   9       38.87       26.35     10.77 o 
   3   7   9        2.81        0.48      8.90 o 
   4   7   9        5.93        4.22     10.45 o 
   5   7   9        0.00       -5.28      9.45 o 
   6   7   9        0.44        0.34     11.74 o 
   7   7   9        7.32       25.20     21.13 o 
   8   7   9        8.50       17.98     33.12 o 
 -11   8   9        0.04       29.54     23.39 o 
 -10   8   9       24.56       27.63     15.52 o 
  -9   8   9        6.82       24.50     14.48 o 
  -8   8   9      165.42      161.84     21.99 o 
  -7   8   9        1.57       12.00     10.63 o 
  -6   8   9        0.90       -3.96      9.39 o 
  -5   8   9       45.49       60.71     13.61 o 
  -4   8   9        3.82       -3.22      9.51 o 
  -3   8   9      186.93      194.18     19.21 o 
  -2   8   9      339.61      344.61     21.09 o 
  -1   8   9      120.40      138.76     15.01 o 
   0   8   9      178.71      177.63     16.30 o 
   1   8   9        0.48        0.57      9.11 o 
   2   8   9       80.62       84.44     14.68 o 
   3   8   9        0.13       -8.75      8.75 o 
   4   8   9        6.99        1.91     10.39 o 
   5   8   9       98.18      111.35     16.72 o 
   6   8   9        0.98        6.31     14.43 o 
   7   8   9        4.33      -12.99     18.80 o 
 -10   9   9        9.42       12.89     17.15 o 
  -9   9   9       44.39       68.37     20.64 o 
  -8   9   9       29.53       31.74     13.91 o 
  -7   9   9       82.73       80.28     19.14 o 
  -6   9   9       37.86       34.36     11.99 o 
  -5   9   9       12.71        5.22      8.96 o 
  -4   9   9       20.42       21.48      9.92 o 
  -3   9   9       22.57       25.43      9.08 o 
  -2   9   9       12.97       15.81      9.69 o 
  -1   9   9       20.78       25.08     11.23 o 
   0   9   9       53.68       59.09     12.32 o 
   1   9   9        0.85        3.15      9.11 o 
   2   9   9       35.72       27.61     11.38 o 
   3   9   9       40.93       24.43     11.56 o 
   4   9   9        2.78       -4.57      9.97 o 
   5   9   9      172.17      190.91     27.48 o 
   6   9   9        2.82        9.38     15.30 o 
   7   9   9      123.10      191.13     29.42 o 
 -10  10   9       21.63       16.47     18.61 o 
  -9  10   9        3.52       -4.34     14.82 o 
  -8  10   9        3.57       -3.60     16.42 o 
  -7  10   9       28.81       40.84     14.13 o 
  -6  10   9      157.41      152.97     16.92 o 
  -5  10   9        3.87        5.47     10.03 o 
  -4  10   9      154.37      163.38     18.31 o 
  -3  10   9       75.43       80.94     14.42 o 
  -2  10   9       37.65       32.62     12.08 o 
  -1  10   9      111.11      109.07     16.29 o 
   0  10   9        0.85       -4.57      9.29 o 
   1  10   9       48.43       44.88     12.73 o 
   2  10   9        3.96       -6.57      9.07 o 
   3  10   9        4.11        9.08     10.69 o 
   4  10   9      115.52      130.97     17.83 o 
   5  10   9        0.29        3.40     10.68 o 
   6  10   9       47.93       75.80     21.45 o 
  -9  11   9        9.68       -2.88     16.96 o 
  -8  11   9       41.04       25.51     19.40 o 
  -7  11   9      119.59       98.57     21.57 o 
  -6  11   9        0.13        8.21     12.16 o 
  -5  11   9      442.74      471.99     36.40 o 
  -4  11   9      115.63      105.62     16.20 o 
  -3  11   9      407.08      400.07     26.27 o 
  -2  11   9       28.24       21.16     11.29 o 
  -1  11   9        3.41       -1.65      9.94 o 
   0  11   9       37.86       36.28     12.62 o 
   1  11   9        6.81        6.14     10.47 o 
   2  11   9       11.55        9.79     10.79 o 
   3  11   9       63.29       50.26     12.61 o 
   4  11   9        6.58        3.18     10.48 o 
   5  11   9       33.44       20.89     12.90 o 
   6  11   9       50.89       70.44     21.40 o 
  -9  12   9       49.80       53.16     23.90 o 
  -8  12   9       81.47       79.52     25.11 o 
  -7  12   9        0.00        7.62     27.45 o 
  -6  12   9        0.65       -4.36     12.70 o 
  -5  12   9        0.02        3.27     11.60 o 
  -4  12   9        3.17        9.10     12.24 o 
  -3  12   9       10.58       15.90     10.81 o 
  -2  12   9       49.82       49.87     13.49 o 
  -1  12   9       79.51       76.61     15.63 o 
   0  12   9       68.43       66.02     14.41 o 
   1  12   9        1.44       -4.91      9.72 o 
   2  12   9       12.97       10.23     11.32 o 
   3  12   9       41.89       25.22     12.05 o 
   4  12   9        0.70        4.15     10.28 o 
   5  12   9        2.41       -2.74     11.74 o 
  -8  13   9        4.34       -1.17     29.11 o 
  -7  13   9       13.74        2.64     24.03 o 
  -6  13   9        1.15        8.42     16.49 o 
  -5  13   9       79.05       66.82     16.73 o 
  -4  13   9       55.03       67.47     17.14 o 
  -3  13   9       18.65       27.08     13.97 o 
  -2  13   9        0.97       -2.71     10.42 o 
  -1  13   9       15.22        1.53     10.70 o 
   0  13   9        0.85        1.81     10.27 o 
   1  13   9        5.42        3.55     11.00 o 
   2  13   9        0.13       -3.79     10.41 o 
   3  13   9        0.29       -4.12     10.74 o 
   4  13   9        5.16        4.94     11.82 o 
   5  13   9       55.58       66.52     16.33 o 
  -7  14   9       17.05       31.26     31.26 o 
  -6  14   9        7.36        1.31     13.00 o 
  -5  14   9       89.86      110.25     20.53 o 
  -4  14   9       20.87       15.66     13.37 o 
  -3  14   9       16.18       20.78     13.93 o 
  -2  14   9        7.71        7.17     13.13 o 
  -1  14   9        3.02        2.05     13.12 o 
   0  14   9        6.21       -0.16     11.27 o 
   1  14   9       31.71       24.39     12.60 o 
   2  14   9       11.02       15.65     12.51 o 
   3  14   9        2.91        9.55     11.86 o 
   4  14   9        8.66        9.06     11.90 o 
  -6  15   9        0.68        7.80     14.18 o 
  -5  15   9       22.29       11.06     14.40 o 
  -4  15   9       30.65       28.87     16.11 o 
  -3  15   9        2.02       -7.87     12.22 o 
  -2  15   9        0.00      -12.00     12.00 o 
  -1  15   9        0.00       -7.74     12.41 o 
   0  15   9        0.60        0.48     13.35 o 
   1  15   9       11.15       21.47     14.82 o 
   2  15   9        1.08       -3.34     11.70 o 
   3  15   9       19.07       35.86     14.66 o 
  -5  16   9       15.22       16.88     15.74 o 
  -4  16   9        0.66        1.18     13.45 o 
  -3  16   9        0.00        5.09     13.86 o 
  -2  16   9        0.59        2.09     13.50 o 
  -1  16   9        0.08       11.49     14.30 o 
   0  16   9       16.71       12.68     14.67 o 
   1  16   9       25.57       34.46     16.95 o 
   2  16   9        1.14        4.79     29.50 o 
  -3  17   9       18.29       39.57     31.56 o 
  -2  17   9        0.15       38.49     33.31 o 
  -1  17   9        1.40      -10.26     26.57 o 
   0  17   9        5.37       25.30     33.22 o 
 -11   0  10       26.88        3.67     21.11 o 
 -10   0  10        0.45       20.35     20.97 o 
  -9   0  10       60.49       62.26     24.43 o 
  -8   0  10      195.10      180.91     33.85 o 
  -7   0  10      179.25      191.91     22.69 o 
  -6   0  10       92.15      104.25     20.60 o 
  -5   0  10      123.11      138.10     21.70 o 
  -4   0  10      193.33      192.95     24.77 o 
  -3   0  10      263.17      308.41     28.86 o 
  -2   0  10     1027.07     1092.02     49.29 o 
  -1   0  10      165.19      181.82     30.23 o 
   0   0  10       26.95       -1.71     14.97 o 
   1   0  10      220.89      255.44     34.93 o 
   2   0  10      136.90      133.84     30.68 o 
   3   0  10       12.46       13.24     17.31 o 
   4   0  10        3.89       14.85     18.81 o 
   5   0  10       35.25       32.38     18.65 o 
   6   0  10        2.77       18.85     29.80 o 
   7   0  10       24.03       14.75     29.99 o 
 -11   1  10        3.40       -2.09     13.85 o 
 -10   1  10        6.88        8.90     13.73 o 
  -9   1  10        7.69        1.03     12.60 o 
  -8   1  10       67.17       63.84     16.49 o 
  -7   1  10       43.52       33.03     10.25 o 
  -6   1  10        0.16        1.62      9.23 o 
  -5   1  10      192.27      200.22     19.55 o 
  -4   1  10       26.54       28.80     10.34 o 
  -3   1  10        6.75        5.35      8.98 o 
  -2   1  10      143.70      137.82     14.77 o 
  -1   1  10        4.82        6.34      9.41 o 
   0   1  10        0.04        2.88     11.23 o 
   1   1  10       20.43       13.00     11.56 o 
   2   1  10       49.64       53.01     15.26 o 
   3   1  10       10.21        9.51     11.43 o 
   4   1  10        1.70       -0.72     11.11 o 
   5   1  10       45.38       35.83     13.76 o 
   6   1  10       18.43       18.21     21.85 o 
   7   1  10      108.77      201.76     38.54 o 
 -11   2  10       17.00       21.72     16.07 o 
 -10   2  10       28.26       50.35     16.91 o 
  -9   2  10        3.49       -6.34     11.90 o 
  -8   2  10       11.73       14.54     12.82 o 
  -7   2  10       10.56        7.64      9.72 o 
  -6   2  10       53.65       59.52     12.48 o 
  -5   2  10       27.11       28.26     10.42 o 
  -4   2  10      190.78      194.35     17.58 o 
  -3   2  10     1508.79     1459.81     47.66 o 
  -2   2  10      119.13      125.34     16.26 o 
  -1   2  10      282.93      280.94     25.72 o 
   0   2  10      230.85      212.47     21.67 o 
   1   2  10        0.06       -7.99      9.53 o 
   2   2  10      294.44      247.60     29.13 o 
   3   2  10       38.69       28.93     14.04 o 
   4   2  10       14.76       10.37     11.62 o 
   5   2  10        2.25       -8.67     10.10 o 
   6   2  10        4.76       35.14     23.12 o 
   7   2  10       12.80       11.17     21.61 o 
 -11   3  10       14.50        4.84     14.17 o 
 -10   3  10        3.69       12.18     14.61 o 
  -9   3  10       50.55       38.38     16.41 o 
  -8   3  10       51.37       62.92     17.09 o 
  -7   3  10       26.85       20.30     12.11 o 
  -6   3  10      232.60      228.89     18.01 o 
  -5   3  10       13.32        6.52      9.23 o 
  -4   3  10       46.49       54.65     11.97 o 
  -3   3  10       15.04       12.62     10.85 o 
  -2   3  10      275.44      270.95     21.77 o 
  -1   3  10       56.46       64.56     13.59 o 
   0   3  10       34.82       23.26     10.72 o 
   1   3  10        5.60        2.09      9.64 o 
   2   3  10        6.64        0.02     10.99 o 
   3   3  10        0.00       -8.02     10.57 o 
   4   3  10        1.32        6.99     11.99 o 
   5   3  10        0.09        4.20     12.12 o 
   6   3  10        0.08       19.02     21.65 o 
   7   3  10       28.89       31.10     23.53 o 
 -11   4  10        0.39      -11.96     11.96 o 
 -10   4  10       21.65       25.75     15.21 o 
  -9   4  10       10.55       18.74     14.13 o 
  -8   4  10       53.56       45.80     15.50 o 
  -7   4  10       70.84       74.71     14.88 o 
  -6   4  10        0.53       -3.37      8.79 o 
  -5   4  10      339.91      369.69     23.20 o 
  -4   4  10      135.43      141.95     17.50 o 
  -3   4  10     1002.90      961.55     33.61 o 
  -2   4  10        3.93       -8.78      8.78 o 
  -1   4  10      314.93      246.40     21.24 o 
   0   4  10       83.22       65.10     13.58 o 
   1   4  10       23.09       12.95     10.23 o 
   2   4  10       42.55       24.28     10.98 o 
   3   4  10        2.83        7.64     12.54 o 
   4   4  10       17.96        5.92     12.42 o 
   5   4  10       15.48       -5.08     11.51 o 
   6   4  10       17.54       31.56     33.70 o 
   7   4  10       15.71        8.37     20.69 o 
 -11   5  10        0.02       -0.26     20.13 o 
 -10   5  10       17.02        2.45     13.46 o 
  -9   5  10       13.37       -5.59     12.71 o 
  -8   5  10       47.84       43.17     15.64 o 
  -7   5  10        6.07        6.10     10.50 o 
  -6   5  10       68.30       65.54     13.03 o 
  -5   5  10       40.34       37.66     12.27 o 
  -4   5  10      141.48      128.74     16.92 o 
  -3   5  10       51.83       42.64     12.52 o 
  -2   5  10      531.74      523.56     26.45 o 
  -1   5  10      646.24      585.29     32.60 o 
   0   5  10        9.22        7.98     10.23 o 
   1   5  10       10.47        4.39      9.87 o 
   2   5  10       54.03       61.42     13.67 o 
   3   5  10       21.18       16.54     11.14 o 
   4   5  10        3.15       -1.98     12.09 o 
   5   5  10        0.04       -1.06     13.00 o 
   6   5  10       27.54       14.91     21.05 o 
   7   5  10       66.65       77.23     28.46 o 
 -11   6  10       24.34       25.14     22.83 o 
 -10   6  10        0.06       -9.85     12.27 o 
  -9   6  10        0.52      -10.49     12.10 o 
  -8   6  10       10.70        8.76     12.34 o 
  -7   6  10       36.68       27.42     12.11 o 
  -6   6  10       19.00       22.05     11.70 o 
  -5   6  10       28.72       26.46     10.84 o 
  -4   6  10       15.11       14.90     12.68 o 
  -3   6  10      151.89      162.87     18.68 o 
  -2   6  10      149.09      144.61     17.73 o 
  -1   6  10       68.03       66.49     13.96 o 
   0   6  10        8.35       -0.46      9.42 o 
   1   6  10      177.49      174.94     19.09 o 
   2   6  10       70.27       40.71     12.80 o 
   3   6  10        0.29       -3.54     10.74 o 
   4   6  10        1.98       -2.16     13.10 o 
   5   6  10        1.14        4.60     12.19 o 
   6   6  10        0.56        2.81     18.28 o 
   7   6  10       12.09       24.91     35.56 o 
 -10   7  10       21.71       28.40     15.90 o 
  -9   7  10       25.52       11.32     12.99 o 
  -8   7  10       50.97       61.48     16.32 o 
  -7   7  10       23.41       10.69     12.03 o 
  -6   7  10        0.29       -6.80      9.24 o 
  -5   7  10        0.51        7.56     10.39 o 
  -4   7  10        2.51        5.02     10.77 o 
  -3   7  10      115.15      136.42     17.56 o 
  -2   7  10        3.61       14.25     10.82 o 
  -1   7  10        0.89        2.17     10.09 o 
   0   7  10      312.72      318.05     24.34 o 
   1   7  10       14.44        8.87     10.27 o 
   2   7  10       58.03       69.62     16.29 o 
   3   7  10       30.40       39.03     13.98 o 
   4   7  10       31.25       38.12     12.72 o 
   5   7  10        9.44        3.31     12.70 o 
   6   7  10       38.86       75.41     27.77 o 
 -10   8  10       11.45       25.08     15.08 o 
  -9   8  10       19.23       23.90     13.98 o 
  -8   8  10        0.93       -1.89     13.19 o 
  -7   8  10        4.07       -3.25     11.51 o 
  -6   8  10        1.98       -4.34     10.39 o 
  -5   8  10       10.16       20.16     11.31 o 
  -4   8  10       34.94       23.28     10.27 o 
  -3   8  10       13.31       26.27     13.28 o 
  -2   8  10        3.13       -3.55      9.80 o 
  -1   8  10        7.11        2.46      9.94 o 
   0   8  10        0.03       -1.77     10.44 o 
   1   8  10       55.36       44.71     14.78 o 
   2   8  10        7.23        7.29     12.18 o 
   3   8  10       17.72       18.35     11.54 o 
   4   8  10      229.99      251.97     23.21 o 
   5   8  10       16.05       28.47     12.76 o 
   6   8  10        0.69       -9.90     17.37 o 
 -10   9  10        5.89        4.99     20.18 o 
  -9   9  10       41.35       52.90     24.13 o 
  -8   9  10        6.94        1.99     13.95 o 
  -7   9  10       27.90       13.94     13.19 o 
  -6   9  10        2.38        2.00     10.32 o 
  -5   9  10       29.14       36.09     12.63 o 
  -4   9  10       39.57       23.87     11.33 o 
  -3   9  10       27.49       18.35     11.44 o 
  -2   9  10        4.92        0.59     11.32 o 
  -1   9  10       10.91       20.34     12.71 o 
   0   9  10        0.08      -10.13     10.13 o 
   1   9  10       21.17       26.60     13.42 o 
   2   9  10       12.55        7.18     10.48 o 
   3   9  10       74.91       90.89     16.31 o 
   4   9  10       10.91       12.72     11.17 o 
   5   9  10       23.00       17.39     12.23 o 
   6   9  10        0.29      -20.91     26.67 o 
  -9  10  10        2.16        9.57     20.12 o 
  -8  10  10      125.21      105.82     28.01 o 
  -7  10  10       27.93       11.04     12.97 o 
  -6  10  10       44.58       37.70     13.19 o 
  -5  10  10       76.84       87.17     16.60 o 
  -4  10  10        1.46        2.09     11.88 o 
  -3  10  10        8.55       11.46     12.44 o 
  -2  10  10        0.18       -4.86     11.07 o 
  -1  10  10        6.28        2.10     11.11 o 
   0  10  10        0.29       -4.72     11.63 o 
   1  10  10       14.23       15.33     11.77 o 
   2  10  10        0.01       -3.34     10.22 o 
   3  10  10        8.19        8.71     11.58 o 
   4  10  10        0.06       -1.77     10.66 o 
   5  10  10       67.13       61.68     15.86 o 
  -9  11  10        1.01       -2.44     25.01 o 
  -8  11  10       14.93       16.38     18.73 o 
  -7  11  10       19.05       30.31     20.49 o 
  -6  11  10       33.39       39.22     18.28 o 
  -5  11  10       19.28       13.07     13.32 o 
  -4  11  10        0.07       -1.40     10.68 o 
  -3  11  10        7.85       -5.43      9.98 o 
  -2  11  10        0.41        2.41     11.33 o 
  -1  11  10        3.87        9.16     11.59 o 
   0  11  10       49.78       41.15     12.41 o 
   1  11  10       73.80       88.61     15.88 o 
   2  11  10        0.14       -6.05     10.95 o 
   3  11  10      130.87      148.22     19.74 o 
   4  11  10       75.26       98.66     17.71 o 
   5  11  10        5.31       -3.20     11.59 o 
  -7  12  10        1.38       11.82     27.06 o 
  -6  12  10      160.59      157.53     22.69 o 
  -5  12  10        5.13       -4.54     14.83 o 
  -4  12  10        9.73        2.12     12.22 o 
  -3  12  10        7.94       -3.80     11.61 o 
  -2  12  10       11.97       10.49     14.75 o 
  -1  12  10       31.06       17.10     14.10 o 
   0  12  10      118.67      136.08     18.55 o 
   1  12  10        4.28        2.47     10.25 o 
   2  12  10       19.23       16.21     12.24 o 
   3  12  10      110.00      112.28     18.61 o 
   4  12  10       14.00       10.39     12.52 o 
  -7  13  10        1.18       21.49     28.33 o 
  -6  13  10        1.07       21.77     17.35 o 
  -5  13  10        0.16        5.33     15.27 o 
  -4  13  10        9.04       14.20     16.37 o 
  -3  13  10       15.20        9.09     16.37 o 
  -2  13  10       10.13        2.49     12.21 o 
  -1  13  10        2.03        0.54     10.39 o 
   0  13  10        1.56        2.59     11.68 o 
   1  13  10        0.55        3.88     12.08 o 
   2  13  10       97.22       87.43     15.61 o 
   3  13  10       46.33       45.13     14.65 o 
  -6  14  10        3.94        5.31     16.77 o 
  -5  14  10        7.32       -1.19     16.09 o 
  -4  14  10       23.15       15.56     17.25 o 
  -3  14  10        6.00        7.47     16.43 o 
  -2  14  10        0.15        0.44     12.60 o 
  -1  14  10       12.34        9.95     14.45 o 
   0  14  10        6.16       12.00     12.62 o 
   1  14  10        1.89        7.68     11.91 o 
   2  14  10        0.06       -8.31     11.63 o 
  -5  15  10        0.14        5.40     21.08 o 
  -4  15  10        6.72        3.33     16.07 o 
  -3  15  10        6.46        2.63     16.78 o 
  -2  15  10        4.58        6.22     15.41 o 
  -1  15  10        0.48       -7.69     13.25 o 
   0  15  10        2.44        9.43     14.33 o 
   1  15  10        1.46       -1.86     25.20 o 
 -10   1  11       14.06        4.15     14.43 o 
  -9   1  11        0.63       -4.80     12.69 o 
  -8   1  11       49.53       65.43     17.94 o 
  -7   1  11        0.84       -0.84      8.86 o 
  -6   1  11      403.98      372.01     27.07 o 
  -5   1  11       35.31       33.22     11.27 o 
  -4   1  11      188.74      197.53     20.10 o 
  -3   1  11        0.62        0.81     10.22 o 
  -2   1  11       17.70       33.79     12.15 o 
  -1   1  11        0.34       -2.56     11.51 o 
   0   1  11       11.75       11.35     12.17 o 
   1   1  11        5.63        6.26     11.93 o 
   2   1  11        9.82       17.02     12.63 o 
   3   1  11        5.03       -4.50     11.99 o 
   4   1  11       27.95       25.02     14.22 o 
   5   1  11        2.89        4.28     13.26 o 
   6   1  11       32.56       76.01     47.43 o 
 -10   2  11        1.39       -2.99     14.37 o 
  -9   2  11        0.76        4.08     13.65 o 
  -8   2  11       10.12        8.24     13.27 o 
  -7   2  11        8.01       10.58     11.79 o 
  -6   2  11      121.54      120.01     15.94 o 
  -5   2  11        0.71       -2.10      9.41 o 
  -4   2  11       15.08       -3.51     10.01 o 
  -3   2  11      116.02      101.57     16.23 o 
  -2   2  11       52.59       58.11     13.53 o 
  -1   2  11      123.93      108.46     18.13 o 
   0   2  11        0.08       -8.40     10.67 o 
   1   2  11       25.56       14.56     13.06 o 
   2   2  11      236.46      212.15     28.37 o 
   3   2  11        0.56        7.87     12.43 o 
   4   2  11        8.69        2.66     12.50 o 
   5   2  11        4.19        6.26     13.06 o 
   6   2  11        0.35        4.27     21.20 o 
 -10   3  11       10.98       -3.20     13.59 o 
  -9   3  11        1.51       11.74     13.55 o 
  -8   3  11      318.73      318.44     30.60 o 
  -7   3  11       10.47       13.22     12.97 o 
  -6   3  11      377.86      412.93     25.90 o 
  -5   3  11      121.86      133.99     20.73 o 
  -4   3  11        9.22        3.40     10.70 o 
  -3   3  11      434.35      430.78     35.31 o 
  -2   3  11       12.84        6.85     10.38 o 
  -1   3  11       15.41       15.88     10.89 o 
   0   3  11       11.06       14.91     12.37 o 
   1   3  11       12.10        9.78     12.62 o 
   2   3  11        1.00        6.22     13.02 o 
   3   3  11       10.00       10.79     12.93 o 
   4   3  11        2.47       11.14     13.01 o 
   5   3  11        0.46       -9.38     11.87 o 
   6   3  11       27.39       29.97     25.34 o 
 -10   4  11       10.16        2.35     14.40 o 
  -9   4  11        3.94       -4.93     12.61 o 
  -8   4  11       41.09       45.50     16.15 o 
  -7   4  11       39.32       39.55     16.43 o 
  -6   4  11        3.95       -5.16      9.45 o 
  -5   4  11      187.25      231.16     24.89 o 
  -4   4  11      735.14      739.26     35.66 o 
  -3   4  11      240.61      261.67     22.84 o 
  -2   4  11       14.43       15.09     11.04 o 
  -1   4  11       47.76       41.31     12.72 o 
   0   4  11       47.82       35.37     12.44 o 
   1   4  11        6.47        3.58     11.96 o 
   2   4  11       21.99       35.49     14.45 o 
   3   4  11       14.04        4.71     13.36 o 
   4   4  11       10.88        8.13     13.68 o 
   5   4  11        0.91       -5.44     12.36 o 
   6   4  11        4.86        5.57     32.04 o 
 -10   5  11        0.39       -6.33     13.72 o 
  -9   5  11        0.50        1.55     12.87 o 
  -8   5  11       24.18       24.44     13.32 o 
  -7   5  11        5.54        4.31     12.26 o 
  -6   5  11        4.32       11.48     11.66 o 
  -5   5  11       24.41       23.95     12.46 o 
  -4   5  11       77.82       67.21     14.87 o 
  -3   5  11        3.39       -1.04     10.03 o 
  -2   5  11       49.46       56.41     14.02 o 
  -1   5  11       55.51       40.29     13.09 o 
   0   5  11        1.75        0.38     10.17 o 
   1   5  11       15.70        2.89     10.35 o 
   2   5  11       10.30        6.74     12.43 o 
   3   5  11        0.17       -1.56     12.58 o 
   4   5  11       17.12       17.06     16.27 o 
   5   5  11        4.19       -0.37     14.34 o 
 -10   6  11        0.14       12.63     20.09 o 
  -9   6  11       12.52       17.61     14.12 o 
  -8   6  11        6.13        3.78     12.86 o 
  -7   6  11        3.60       -5.49     12.12 o 
  -6   6  11        5.01        5.22     10.93 o 
  -5   6  11      105.81      115.42     18.00 o 
  -4   6  11        8.10        2.79     10.50 o 
  -3   6  11       20.88       13.92     11.07 o 
  -2   6  11       13.27       15.33     11.18 o 
  -1   6  11       58.57       42.22     13.14 o 
   0   6  11        8.69       -0.53     10.75 o 
   1   6  11        2.09        3.41     10.41 o 
   2   6  11        2.52        4.23     10.65 o 
   3   6  11       79.74       83.28     20.78 o 
   4   6  11       10.43       -6.50     13.44 o 
   5   6  11       51.40       70.04     21.16 o 
  -9   7  11        0.00        9.99     16.39 o 
  -8   7  11        7.06       10.20     13.10 o 
  -7   7  11       11.26       14.27     14.04 o 
  -6   7  11       15.40        5.54     11.54 o 
  -5   7  11        0.80        4.77     10.94 o 
  -4   7  11        2.46        6.04     11.32 o 
  -3   7  11        4.82        6.02     11.25 o 
  -2   7  11       74.58       79.56     15.20 o 
  -1   7  11        0.00       -1.53     10.60 o 
   0   7  11        1.28        3.17     10.50 o 
   1   7  11       93.68       97.10     18.53 o 
   2   7  11       33.87       31.41     14.20 o 
   3   7  11        0.08        1.42     12.19 o 
   4   7  11        4.20       -4.44     14.12 o 
   5   7  11        0.31      -10.07     14.11 o 
  -9   8  11        3.78      -13.47     13.47 o 
  -8   8  11        0.35        0.40     13.21 o 
  -7   8  11        2.44       -0.97     12.67 o 
  -6   8  11       36.45       20.56     12.45 o 
  -5   8  11       24.54       24.23     11.81 o 
  -4   8  11       85.40       70.21     15.67 o 
  -3   8  11        0.29       -9.93     10.24 o 
  -2   8  11        2.26        2.81     11.26 o 
  -1   8  11       32.33       32.51     14.70 o 
   0   8  11        0.14       -0.83     11.73 o 
   1   8  11       25.39       34.77     14.86 o 
   2   8  11      114.82      114.61     19.59 o 
   3   8  11        1.28       -0.20     12.09 o 
   4   8  11       14.47       21.61     16.87 o 
   5   8  11       31.65       52.31     24.04 o 
  -9   9  11        3.04        8.65     20.06 o 
  -8   9  11       83.20       83.00     18.67 o 
  -7   9  11        1.77       -5.30     13.63 o 
  -6   9  11        0.06       -0.85     10.86 o 
  -5   9  11       79.97       81.84     16.03 o 
  -4   9  11        8.69        7.44     10.80 o 
  -3   9  11       83.69      110.26     17.54 o 
  -2   9  11        1.55       -2.71     12.52 o 
  -1   9  11        1.00       -5.11     11.47 o 
   0   9  11        0.98       11.13     12.97 o 
   1   9  11        3.60        9.64     12.62 o 
   2   9  11       10.04       11.91     13.53 o 
   3   9  11        3.61        9.48     13.79 o 
   4   9  11       13.80        5.90     13.68 o 
  -8  10  11        5.56        4.40     25.30 o 
  -7  10  11        0.94        4.07     14.46 o 
  -6  10  11        2.23        3.09     10.96 o 
  -5  10  11       26.71       18.43     14.30 o 
  -4  10  11        5.08        6.21     12.49 o 
  -3  10  11       13.22        7.90     12.54 o 
  -2  10  11        3.35        8.42     13.09 o 
  -1  10  11        0.01       -0.44     12.20 o 
   0  10  11      144.68      158.49     22.58 o 
   1  10  11        0.65        7.00     12.55 o 
   2  10  11        0.42       -3.96     12.74 o 
   3  10  11        8.49       10.23     13.91 o 
   4  10  11       15.43       23.71     17.53 o 
  -7  11  11       51.41       68.88     37.71 o 
  -6  11  11        3.37        0.21     13.43 o 
  -5  11  11        0.67        5.11     12.50 o 
  -4  11  11       54.92       52.52     16.86 o 
  -3  11  11        7.55        5.84     12.90 o 
  -2  11  11        0.23       -1.84     11.92 o 
  -1  11  11        9.59        8.79     13.32 o 
   0  11  11        2.02        7.41     13.53 o 
   1  11  11       16.92       28.13     15.30 o 
   2  11  11        0.38        0.10     12.49 o 
   3  11  11       12.87        3.64     13.45 o 
  -6  12  11       42.31       45.61     20.95 o 
  -5  12  11        4.37        6.40     17.42 o 
  -4  12  11        0.37       -2.78     12.79 o 
  -3  12  11       40.47       44.12     16.61 o 
  -2  12  11       13.81        6.03     13.13 o 
  -1  12  11        2.05       11.22     14.30 o 
   0  12  11      185.43      242.82     27.50 o 
   1  12  11       38.51       43.58     16.73 o 
   2  12  11        6.02       -2.62     12.65 o 
  -5  13  11        0.77       22.83     22.96 o 
  -4  13  11        6.18       21.52     17.97 o 
  -3  13  11        1.46        2.91     14.03 o 
  -2  13  11        7.91       -3.30     11.55 o 
  -1  13  11        9.85       23.81     15.54 o 
   0  13  11        2.62        0.68     13.02 o 
   1  13  11        0.59        8.06     19.14 o 
  -4  14  11        0.04        3.57     20.48 o 
  -3  14  11        0.41       -4.51     22.52 o 
  -9   0  12       78.22       76.10     28.78 o 
  -8   0  12        5.65       -1.34     18.80 o 
  -7   0  12      106.88      137.58     31.05 o 
  -6   0  12        3.11       -7.67     13.20 o 
  -5   0  12       76.93       55.27     19.48 o 
  -4   0  12       44.45       28.23     20.89 o 
  -3   0  12      167.27      161.73     32.49 o 
  -2   0  12       44.69       38.34     22.09 o 
  -1   0  12       27.40       14.60     18.99 o 
   0   0  12       65.88       43.90     22.84 o 
   1   0  12       15.56       -0.54     18.92 o 
   2   0  12       16.56       -0.13     17.83 o 
   3   0  12      169.43      254.57     58.83 o 
   4   0  12       99.77      118.03     46.02 o 
   5   0  12       13.76       20.67     21.50 o 
  -9   1  12       33.80       20.22     16.45 o 
  -8   1  12       64.75       58.75     18.10 o 
  -7   1  12       26.14       28.85     12.48 o 
  -6   1  12        9.23        0.85      9.93 o 
  -5   1  12       27.18       48.70     14.11 o 
  -4   1  12      275.51      262.63     26.88 o 
  -3   1  12        5.81       -4.79     12.04 o 
  -2   1  12        3.10        5.00     13.02 o 
  -1   1  12        1.78       -1.16     12.23 o 
   0   1  12       12.95       22.10     14.20 o 
   1   1  12        0.14        6.06     13.19 o 
   2   1  12       17.35       11.70     13.89 o 
   3   1  12        2.44      -12.05     12.05 o 
   4   1  12        7.36        9.13     13.80 o 
   5   1  12       36.68       47.55     16.51 o 
  -9   2  12      236.98      273.88     30.46 o 
  -8   2  12       71.53       53.52     17.17 o 
  -7   2  12       57.07       47.86     13.48 o 
  -6   2  12       32.51       27.55     13.13 o 
  -5   2  12       19.61        7.17     11.12 o 
  -4   2  12       44.18       34.61     13.50 o 
  -3   2  12        2.37       12.04     11.49 o 
  -2   2  12        0.23       -1.17     11.80 o 
  -1   2  12       24.06       25.64     14.91 o 
   0   2  12        5.13        0.57     12.21 o 
   1   2  12       10.25       -3.71     12.33 o 
   2   2  12        0.06       -0.02     13.00 o 
   3   2  12       20.09        9.99     13.87 o 
   4   2  12       17.00       12.87     14.08 o 
   5   2  12       42.23       20.17     15.20 o 
  -9   3  12        1.25      -11.68     13.90 o 
  -8   3  12       31.74       31.03     13.81 o 
  -7   3  12       37.09       41.54     16.15 o 
  -6   3  12        1.22      -10.10     10.10 o 
  -5   3  12       43.00       36.63     13.62 o 
  -4   3  12       12.95        3.52     11.27 o 
  -3   3  12        9.01        2.35     11.12 o 
  -2   3  12       40.51       54.34     14.41 o 
  -1   3  12        0.56       -9.81     11.89 o 
   0   3  12       34.04       32.02     15.46 o 
   1   3  12       10.52       -2.40     12.70 o 
   2   3  12       30.86       39.02     15.77 o 
   3   3  12        3.92        7.02     12.99 o 
   4   3  12        4.44       -1.88     14.22 o 
   5   3  12        0.00       -1.41     16.41 o 
  -9   4  12        2.98       -2.42     13.86 o 
  -8   4  12       46.42       49.03     17.57 o 
  -7   4  12        0.40       -6.18     13.05 o 
  -6   4  12       26.77       26.10     13.66 o 
  -5   4  12        2.32       13.17     12.00 o 
  -4   4  12        0.43       16.12     12.29 o 
  -3   4  12       40.47       39.85     13.69 o 
  -2   4  12        1.01        2.55     10.75 o 
  -1   4  12       91.85       93.37     16.47 o 
   0   4  12        0.01       -1.01     12.34 o 
   1   4  12       23.33       17.90     13.82 o 
   2   4  12       33.61       21.04     14.66 o 
   3   4  12       24.76       20.68     15.20 o 
   4   4  12       28.14       40.99     17.05 o 
  -9   5  12        5.15       -0.18     16.37 o 
  -8   5  12       38.87       10.98     14.84 o 
  -7   5  12       10.53       -9.42     12.08 o 
  -6   5  12        5.11       -5.80     10.47 o 
  -5   5  12        0.04        4.50     11.48 o 
  -4   5  12       11.90        5.69     11.04 o 
  -3   5  12        8.68        5.21     11.38 o 
  -2   5  12       99.13      105.05     17.17 o 
  -1   5  12        3.57       -1.49     10.42 o 
   0   5  12        1.49       -6.72     11.99 o 
   1   5  12        8.72       11.83     14.03 o 
   2   5  12       45.25       61.00     18.10 o 
   3   5  12        6.88        4.74     16.20 o 
   4   5  12        0.69        2.67     15.69 o 
  -9   6  12        3.23       -2.64     26.28 o 
  -8   6  12        0.64       -3.91     13.34 o 
  -7   6  12       24.92       24.87     15.46 o 
  -6   6  12       60.51       54.44     15.28 o 
  -5   6  12        1.38       -2.17     11.29 o 
  -4   6  12       25.17       36.72     13.41 o 
  -3   6  12       82.08      106.60     17.52 o 
  -2   6  12       23.17       26.46     12.44 o 
  -1   6  12        0.65       -1.17     11.10 o 
   0   6  12        0.37       11.47     10.97 o 
   1   6  12       37.45       36.11     15.89 o 
   2   6  12       15.61       21.21     17.54 o 
   3   6  12        1.35        3.95     15.49 o 
   4   6  12       19.45       19.91     21.44 o 
  -8   7  12        0.02        8.25     16.35 o 
  -7   7  12        0.53       -3.75     13.67 o 
  -6   7  12       78.95       97.15     17.31 o 
  -5   7  12       14.43       21.49     11.89 o 
  -4   7  12       37.52       47.88     14.28 o 
  -3   7  12       17.22       20.29     12.88 o 
  -2   7  12        0.00       -4.17     10.68 o 
  -1   7  12       78.91       90.83     16.88 o 
   0   7  12        0.00        1.42     12.41 o 
   1   7  12       11.89       18.09     14.07 o 
   2   7  12        1.43        5.77     14.67 o 
   3   7  12        1.24        9.35     16.09 o 
  -8   8  12        2.43        7.22     19.31 o 
  -7   8  12        0.23       -8.85     14.18 o 
  -6   8  12        8.58        4.68     11.60 o 
  -5   8  12       58.55       59.40     15.12 o 
  -4   8  12       13.93        6.44     12.20 o 
  -3   8  12       11.46       14.72     12.26 o 
  -2   8  12       18.58       18.40     14.40 o 
  -1   8  12       19.47        4.83     13.31 o 
   0   8  12        4.15        1.01     12.71 o 
   1   8  12        4.64       -0.48     12.41 o 
   2   8  12        0.23      -10.59     11.73 o 
   3   8  12        7.63       12.33     16.54 o 
  -7   9  12        5.72      -13.46     13.46 o 
  -6   9  12        8.24        4.40     12.27 o 
  -5   9  12        5.02        3.83     12.07 o 
  -4   9  12        6.58       20.28     14.72 o 
  -3   9  12      115.82      136.33     22.07 o 
  -2   9  12        0.04        0.67     12.85 o 
  -1   9  12       20.55       19.10     14.48 o 
   0   9  12       22.23       24.17     14.99 o 
   1   9  12        0.05        0.73     13.17 o 
   2   9  12        0.55      -11.83     12.56 o 
  -6  10  12        2.43        1.58     14.04 o 
  -5  10  12        0.31       -3.10     13.51 o 
  -4  10  12       17.90       12.29     14.01 o 
  -3  10  12       12.78       21.89     14.95 o 
  -2  10  12       47.61       41.12     16.00 o 
  -1  10  12        0.19       -2.38     13.04 o 
   0  10  12        2.51        9.62     14.72 o 
   1  10  12       23.29       21.20     14.77 o 
   2  10  12       23.17       20.42     31.75 o 
  -5  11  12        5.43        6.39     13.83 o 
  -4  11  12        8.47       -1.70     12.98 o 
  -3  11  12        9.71       -4.15     13.56 o 
  -2  11  12       28.17       21.16     14.99 o 
  -1  11  12        0.63       -0.91     13.65 o 
   0  11  12       19.49       43.36     16.91 o 
   1  11  12        2.86       10.49     19.17 o 
  -4  12  12        4.17        9.63     17.98 o 
  -3  12  12        0.23       -5.93     18.27 o 
  -2  12  12       48.49       14.80     19.87 o 
  -1  12  12       14.30       13.79     19.01 o 
  -8   1  13       56.45       55.35     21.28 o 
  -7   1  13       75.06       54.37     20.64 o 
  -6   1  13        1.43       -9.32     11.20 o 
  -5   1  13       29.47       32.71     15.38 o 
  -4   1  13        2.32       12.06     15.11 o 
  -3   1  13        4.58       -3.87     13.41 o 
  -2   1  13        0.01       -4.13     13.01 o 
  -1   1  13        0.22       -1.36     12.95 o 
   0   1  13        0.10       -7.45     12.75 o 
   1   1  13       72.97       64.52     17.38 o 
   2   1  13      140.45      196.56     39.03 o 
   3   1  13        0.02       13.30     15.55 o 
  -8   2  13       19.16       24.76     22.66 o 
  -7   2  13       44.41       45.35     17.68 o 
  -6   2  13      157.72      141.77     23.40 o 
  -5   2  13        1.80        6.05     11.93 o 
  -4   2  13       13.49       23.87     15.50 o 
  -3   2  13       43.41       48.17     17.66 o 
  -2   2  13       40.17       32.56     15.89 o 
  -1   2  13       37.49       51.67     17.52 o 
   0   2  13        6.76       -5.99     12.97 o 
   1   2  13       10.45        7.75     14.40 o 
   2   2  13       35.74        3.85     14.93 o 
   3   2  13       54.69       38.28     16.68 o 
  -8   3  13       18.59       66.63     38.49 o 
  -7   3  13       43.82       22.05     18.26 o 
  -6   3  13       14.28       18.40     13.71 o 
  -5   3  13        6.01        5.36     11.85 o 
  -4   3  13        3.02       -1.57     11.19 o 
  -3   3  13       26.45       29.75     15.39 o 
  -2   3  13        4.36       -9.31     11.82 o 
  -1   3  13       13.54       27.25     15.20 o 
   0   3  13       49.74       46.91     16.80 o 
   1   3  13       22.15       32.28     15.75 o 
   2   3  13        0.96        3.00     14.11 o 
   3   3  13       86.94       87.08     32.81 o 
  -7   4  13        5.55        6.88     16.34 o 
  -6   4  13        1.13       -1.83     12.27 o 
  -5   4  13        0.30        8.70     12.31 o 
  -4   4  13       10.76        2.07     12.09 o 
  -3   4  13       37.31       40.73     14.28 o 
  -2   4  13        0.27        4.35     13.39 o 
  -1   4  13        0.26       -5.47     13.07 o 
   0   4  13        8.13        1.40     13.92 o 
   1   4  13        5.48       -0.57     13.66 o 
   2   4  13       27.23       16.42     16.26 o 
   3   4  13       21.75       39.26     23.47 o 
  -7   5  13        1.62        7.28     16.09 o 
  -6   5  13        2.73        9.19     11.88 o 
  -5   5  13       55.01       70.85     16.83 o 
  -4   5  13        1.69       -4.86     11.68 o 
  -3   5  13        0.91        3.82     11.16 o 
  -2   5  13       23.33       -1.27     11.78 o 
  -1   5  13        2.07        5.37     14.23 o 
   0   5  13        1.73       11.22     14.11 o 
   1   5  13        0.04       -1.49     13.91 o 
   2   5  13        0.64       -5.76     15.71 o 
  -7   6  13        2.33      -11.30     14.70 o 
  -6   6  13        2.11       -8.85     11.96 o 
  -5   6  13       22.63       17.34     13.14 o 
  -4   6  13      195.85      206.05     23.17 o 
  -3   6  13        0.76       18.47     13.20 o 
  -2   6  13        0.00        7.28     12.13 o 
  -1   6  13        6.66        7.83     14.72 o 
   0   6  13        0.10        4.95     14.00 o 
   1   6  13        1.07        6.58     16.68 o 
   2   6  13        5.93       17.00     29.41 o 
  -6   7  13        3.75        2.51     11.96 o 
  -5   7  13        0.97        0.70     11.64 o 
  -4   7  13       29.29       26.22     13.75 o 
  -3   7  13        0.03       -8.68     11.61 o 
  -2   7  13        8.71       10.20     12.47 o 
  -1   7  13       27.39       16.73     14.58 o 
   0   7  13       34.62       41.60     18.80 o 
   1   7  13       14.79        3.65     16.58 o 
  -6   8  13       73.98       84.47     27.86 o 
  -5   8  13        7.05       14.87     12.47 o 
  -4   8  13       17.77       16.00     13.78 o 
  -3   8  13       26.52       36.35     16.63 o 
  -2   8  13       17.81       14.06     14.89 o 
  -1   8  13       62.93       74.23     19.54 o 
   0   8  13        5.75        2.18     17.80 o 
  -4   9  13       19.96       18.51     15.56 o 
  -3   9  13       34.40       39.53     17.02 o 
  -2   9  13       61.75       73.03     19.64 o 
  -1   9  13        8.28       -2.45     24.52 o 
  -6   0  14        0.55       -4.49     29.99 o 
  -5   0  14        0.48      -12.05     20.77 o 
  -4   0  14        0.22        5.43     21.41 o 
  -3   0  14        7.14       15.32     21.96 o 
  -2   0  14       47.69       41.85     24.66 o 
  -1   0  14       10.06       -0.99     20.05 o 
   0   0  14        0.33       26.87     33.41 o 
  -6   1  14        0.03      -11.41     20.93 o 
  -5   1  14        5.22       12.07     16.25 o 
  -4   1  14       12.46       27.59     17.34 o 
  -3   1  14       15.98       24.29     16.30 o 
  -2   1  14        0.00       -1.02     14.76 o 
  -1   1  14       70.20       83.04     20.90 o 
   0   1  14        0.18       -2.21     21.02 o 
  -6   2  14       14.42       -8.67     20.80 o 
  -5   2  14        0.27       -8.31     17.27 o 
  -4   2  14       15.62       10.69     15.57 o 
  -3   2  14       18.76       23.71     16.57 o 
  -2   2  14        4.66        4.87     14.04 o 
  -1   2  14       39.16       27.46     16.77 o 
   0   2  14       49.77       25.39     24.84 o 
  -5   3  14        6.79        5.81     17.97 o 
  -4   3  14        0.00        1.81     14.90 o 
  -3   3  14        7.94        0.80     14.55 o 
  -2   3  14        9.92        5.25     14.58 o 
  -1   3  14       12.28       13.07     18.13 o 
   0   3  14        5.87       15.63     32.24 o 
  -5   4  14        4.31       -4.98     14.19 o 
  -4   4  14        3.52        6.55     18.35 o 
  -3   4  14        0.01       -7.99     13.26 o 
  -2   4  14       22.40       -8.97     13.73 o 
  -1   4  14       53.89       70.93     42.40 o 
  -4   5  14        3.20        4.88     15.50 o 
  -3   5  14        0.02      -13.03     20.73 o 
  -2   5  14        7.84      -17.68     31.65 o 
  -1   5  14       41.89       66.24     42.30 o 
                                                 
